# Supplementary material for: Proteomic alterations underlie an association with teratozoospermia in obese mice sperm
Source: Reprod Biol Endocrinol. 2019 Oct 24;17:82. doi: 10.1186/s12958-019-0530-7 (PMC6813985; doi:10.1186/s12958-019-0530-7)
Supplement: Supplementary file 1 — Additional file 1: Table S1. Proteins identified in the sperm proteome. [file 12958_2019_530_MOESM1_ESM.xlsx]

## Sheet: proteinGroups
id	Evidence IDs	Protein IDs	Protein Names	Gene Names	Protein Descriptions	Uniprot	Unique Peptides F1	Unique Peptides F2	Unique Peptides F3	Unique Peptides F4	Unique Peptides F5	Unique Peptides F6	Unique Peptides N1-1	Unique Peptides N1-2	Unique Peptides N2	Unique Peptides N3	Unique Peptides N4	Unique Peptides N5	Unique Peptides N6	Mol. Weight [kDa]	Sequence Length	PEP	Sequence Coverage F1 [%]	Sequence Coverage F2 [%]	Sequence Coverage F3 [%]	Sequence Coverage F4 [%]	Sequence Coverage F5 [%]	Sequence Coverage F6 [%]	Sequence Coverage N1-1 [%]	Sequence Coverage N1-2 [%]	Sequence Coverage N2 [%]	Sequence Coverage N3 [%]	Sequence Coverage N4 [%]	Sequence Coverage N5 [%]	Sequence Coverage N6 [%]	Intensity F1	Intensity F2	Intensity F3	Intensity F4	Intensity F5	Intensity F6	Intensity N1-1	Intensity N1-2	Intensity N2	Intensity N3	Intensity N4	Intensity N5	Intensity N6	LFQ Intensity F1
40	63372;63373;63374;63375;63376;63377;63378;63379;63380;63381;130410;130411;130412;130413;130414;130415;130416;130417;130418;130419;130420;130421;130422;130423;130424;130425;130426;130427;130428;140114;140115;140116;140117;140118;140119;140120	IPI00108125;IPI00331514;IPI00648714;IPI00850758;IPI00848526;IPI00471441	eIF-4D;Eukaryotic initiation factor 5A isoform 1;Eukaryotic translation initiation factor 5A-1;Eukaryotic initiation factor 5A isoform 2;Eukaryotic translation initiation factor 5A-2;Eukaryotic initiation factor 5A isoform II;Eukaryotic translation initiation factor 5A isoform II;Parathymosin;Ptms protein	Eif5a;Eif5a2;Ptms	Eukaryotic translation initiation factor 5A-1;Eukaryotic translation initiation factor 5A-2;16 kDa protein;similar to initiation factor 4D;similar to initiation factor 4D;Ptms protein	P63242;Q8BGY2;Q8CH67;Q8VHU9;Q9D0J8;Q66JR8;Q80WS9	3	2	1	2	2	1	3	3	2	3	2	3	2	16.832	154	1.3281e-05	24	18.8	7.8	13	13	7.8	24	24	13	24	13	24	16.2	165280	23306	10445	46904	25453	10551	7913200	5857600	814810	1224200	1084600	676280	279490	73414
41	9268;9269;9270;9271;9272;9273;9274;9275;9276;9277;9278;9279;9280;13790;13791;13792;13793;13794;13795;13796;65737;65738;65739	IPI00108189;IPI00880795	Adenosine 5-monophosphoramidase;Histidine triad nucleotide-binding protein 1;Protein kinase C inhibitor 1;Protein kinase C-interacting protein 1;Histidine triad nucleotide binding protein;MCG1442, isoform CRA_b	Hint;Hint1;Pkci;Pkci1;Prkcnh1;mCG_1442;RP24-84L18.1-001;RP24-84L18.1-002	Histidine triad nucleotide-binding protein 1;Histidine triad nucleotide binding protein	P70349;B1AZK3;B0R1E3	2	2	1	1	1	1	3	3	1	3	1	1	2	13.777	126	6.2772e-10	27	27	11.1	11.1	11.1	11.1	46.8	46.8	11.1	46.8	11.1	11.1	27	318860	160930	219930	58036	29363	34234	28211000	20217000	5991100	9507100	1721900	969170	501910	339300
42	6873;6874;6875;6876;6877;6878;6879;6880;6881;6882;6883;6884;6885;21128	IPI00108431;IPI00785241;IPI00918883	MMP37-like protein, mitochondrial		Isoform 1 of MMP37-like protein, mitochondrial;Isoform 2 of MMP37-like protein, mitochondrial;16 kDa protein	Q3TUH1-1;Q3TUH1;Q3TUH1-2	1	1	1	1	1	1	2	1	1	1	1	1	1	37.827	337	3.0182e-05	3.9	3.9	3.9	3.9	3.9	3.9	5.9	3.9	3.9	3.9	3.9	3.9	3.9	25610	10034	16315	22333	13754	11488	5151800	2812500	883150	394150	396660	86776	85536	27243
43	18759;18760;18761;18762;18763;18764;18765;18766;18767;18768;18769;18770;84265;84266;84267;84268;84269;84270;84271;84272;84273;84274;84275;84276;91957;91958;91959;91960;91961;91962;91963;91964;91965;91966;91967;91968;91969;91970;91971;91972;91973	IPI00113655;IPI00108454;IPI00474622;IPI00671512;IPI00672455	40S ribosomal protein S6;Phosphoprotein NP33;Putative uncharacterized protein;MCG6542, isoform CRA_f;Ribosomal protein S6	Rps6;mCG_6542;RP24-468M3.2-001	40S ribosomal protein S6;29 kDa protein;hypothetical protein isoform 1;similar to ribosomal protein S6;hypothetical protein isoform 1	P62754;Q3TL53;Q5BLK1;Q8BT09	3	3	3	1	3	3	3	3	3	3	3	3	2	28.68	249	3.2184e-10	14.9	14.9	14.9	4	14.9	14.9	14.9	14.9	14.9	14.9	14.9	14.9	8.8	221760	79720	38156	18812	21651	36088	8233500	6804600	2119600	3854500	3100700	610130	98191	200020
44	57108;57109;57110;57111;57112;57113;57114;57115;57116;57117;57118;57119;138763;138764;138765;138766;138767;138768;138769;138770;138771;138772;138773;138774	IPI00108476;IPI00918879;IPI00918710	Deoxyribonuclease I-like 2;Deoxyribonuclease-1-like 2	Dnase1l2	Deoxyribonuclease-1-like 2;21 kDa protein;8 kDa protein	Q9D1G0	2	2	2	0	2	2	2	2	2	2	2	2	2	31.138	278	3.3646e-06	11.9	11.9	11.9	0	11.9	11.9	11.9	11.9	11.9	11.9	11.9	11.9	11.9	409720	40349	27806	0	9543	12736	2949100	2653900	508160	2450000	472950	197660	175690	625100
45	9118;9119;9120;9121;9122;9123;9124;9125;9126;9127;9128;9129;9130;9131;9132;9133;9134;9135;9136;9137;9138;9139;14343;14344;14345;14346;14347;14348;14349;14350;14351;14352;14353;14354;14355;21768;21769;21770;21771;21772;21773;21774;21775;21776;21777;21778;21779;21780;24257;24258;24259;24260;24261;24262;24263;24264;24265;24266;24267;24268;24269;24270;24271;24272;24273;24274;24275;24276;24277;24278;2…	IPI00108508	RIKEN cDNA 4921517D21 gene;Putative uncharacterized protein;Novel protein (4921517D21Rik);RIKEN cDNA 4921517D21	4921517D21Rik;mCG_18858;RP23-286E6.1;RP23-286E6.1-001	RIKEN cDNA 4921517D21 gene	Q14BL3;Q9D5U4;Q9D5V1	34	33	36	32	35	33	36	37	37	34	37	37	36	130.8	1207	0	38.7	39.2	40.7	38.7	40.6	38.8	40.3	41	40.8	39.3	41.7	41.7	41.2	6655300	3226600	3210800	3548200	1972400	2887700	442220000	338170000	151120000	97410000	121660000	61131000	25946000	6901900
46	74515;74516;74517;74518;98474;98475;98476;98477;98478;98479;98480;98481;98482;98483;98484;98485;98486;105615;105616;105617;105618;105619;105620;105621;105622;105821;105822;105823;105824;105825;105826;105827;105828;105829;105830;105831;105832;106482;106483;106484;106485;106486;106487;106488;106489;106490;106491;106492;106493;106494;106495;139086;139087;139088;139089;139090;139091;139092;139093;139…	IPI00108511;IPI00918139;IPI00459212	Kelch-like protein 10;Kelch-like 10 (Drosophila)	Klhl10;mCG_20536;RP23-392I3.7-001	Kelch-like protein 10;66 kDa protein	Q9D5V2;B2RTD7	4	4	6	5	5	4	6	6	5	4	4	2	4	68.976	608	1.5774e-23	9	8.9	12.5	11	10.4	8.9	12.5	12.5	11	9	9	3.6	8.9	140000	58738	145830	135840	44206	80932	11369000	8961800	4324600	2578600	1450500	3379400	240410	105280
47	4244;4245;4246;4247;4248;4249;4250;4251;4252;4253;4254;4255;20013;20014;20015;20016;20017;20018;53688;53689;53690;53691;53692;72566;72567;72568;72569;72570;72571;72572;72573;72574;72575;75096;75097;75098;77711;77712;77713;77714;77715;77716;77717;77718;77719;77720;85215;85216;85217;85218;85219;85220;85221;85222;85223;85224;85225;85226;85227;85228;85229;85230;89462;89463;89464;89465;89466;89467;894…	IPI00108563;IPI00882098	Coiled-coil domain-containing protein 81;Ccdc81 protein	Ccdc81	Coiled-coil domain-containing protein 81	Q9D5W4;A7MCT3;A7MCT4	5	5	9	12	8	10	8	10	8	2	11	5	9	75.825	654	2.7178e-143	8.3	8.1	13.9	18.8	11.9	15.3	12.8	16.8	13.6	2.9	17.3	8.3	14.1	300650	160250	257860	546480	141390	251920	24255000	20096000	7746800	784560	7704100	902670	890610	391750
48	47128;47129;47130;47131;47132;47133;47134;47135;47136;47137;47138;47139;99013;99014;99015;99016;99017;99018;99019;99020;99021;107884;107885;107886;107887;107888;107889;107890;107891;107892	IPI00108576	Uncharacterized protein C7orf62 homolog		Uncharacterized protein C7orf62 homolog	Q9D5W8	2	3	3	3	0	3	2	2	2	3	3	2	2	29.423	253	7.8781e-07	12.6	17	17	17	0	17	12.6	12.6	12.6	17	17	12.6	12.6	34131	18862	19261	30664	0	19952	1106700	1097000	241680	497240	760570	84926	78503	32131
49	1437;1438;1439;1440;1441;1442;1443;1444;1445;1446;1447;1448;19122;19123;19124;19125;19126;19127;19128;19129;19130;19131;19132;19133;19134;19135;20208;20209;20210;20211;20212;20213;20214;20215;20216;20217;20218;20219;20220;20221;20222;20223;20224;20225;21173;21174;21175;21176;21177;21178;21179;29038;29039;29040;29041;29042;29043;29044;29045;29046;29047;29048;29049;29050;34850;34851;34852;34853;348…	IPI00108651	Protein TISP74;Uncharacterized protein C7orf31 homolog;Putative uncharacterized protein	4921507P07Rik	Uncharacterized protein C7orf31 homolog	Q9D5Y0;Q3TT91	13	13	15	15	15	16	16	15	15	15	17	14	14	67.66	588	3.0825e-121	29.4	28.9	31	32.5	32.5	34.4	35.2	33.3	31	32.5	35	27.9	29.4	1347000	861370	1241200	1480000	566440	1120600	98995000	79233000	34033000	21218000	38119000	6095400	3300400	1524500
50	3973;3974;3975;3976;3977;3978;3979;3980;3981;3982;3983;3984;3985;3986;3987;3988;3989;3990;3991;3992;14370;14371;14372;14373;14374;14375;14376;14377;14378;14379;14380;14381;14382;14383;14384;21474;21475;21476;21477;21478;21479;21480;21481;21482;21483;21484;21485;21486;21487;21488;21489;21490;21491;21492;21493;21494;21495;21496;21497;23502;23503;23504;23505;23506;23507;23508;23509;23510;23511;23512…	IPI00108939;IPI00652666	Glyceraldehyde-3-phosphate dehydrogenase	Gapdhs	glyceraldehyde-3-phosphate dehydrogenase, spermatogenic	Q3V2I5	2	2	2	2	2	2	2	1	2	2	2	2	2	47.442	438	0	54.1	48.6	54.1	61.2	43.6	54.1	58.7	54.1	50.5	55.9	55.9	48.6	50.5	1015900	864380	916110	981070	226840	564930	85893000	15710000	24666000	11545000	24554000	3452000	1966300	345990
51	5064;5065;5066;5067;5068;5069;5070;5071;5072;5073;5074;5075;5076;7262;7263;7264;7265;7266;7267;7268;7269;7270;7271;7272;7273;7274;7275;7276;32493;32494;33767;33768;33769;33770;33771;33772;33773;33774;33775;33776;33777;33778;33779;33780;33781;33782;33783;33784;33785;33786;33787;33788;33789;33790;33791;33792;33793;33794;33795;33796;33797;33798;33799;33800;33801;33802;33803;33804;33805;33806;33807;3…	IPI00109061;IPI00338039;CON__ENSEMBL:ENSBTAP00000025008;IPI00348094;IPI00473225	Tubulin beta-2B chain;MCG1395;Tubulin, beta 2B;Putative uncharacterized protein;Tubulin beta-2A chain;Tubb2a protein	Tubb2b;mCG_1395;Tubb2;Tubb2a	Tubulin beta-2B chain;Tubulin beta-2A chain	Q9CWF2;B2RSN3;Q8BK89;Q7TMM9;Q99J49	1	1	1	1	1	0	1	2	1	0	2	1	1	49.953	445	1.3346e-163	29.7	29.4	29.7	29.7	29.4	30.1	33.5	40.7	29.4	26.3	40.7	29.7	29.7	200580	3697.2	131840	13077	2630.1	0	38468000	3856600	142110	0	321500	18684	628170	217120
52	7215;7216;7217;7218;7219;7220;7221;7222;7223;7224;7225;7226;7227;7228;7229;7230;7231;7232;7233;7234;7235;7236;7237;7238;7239;7240;7241;7242;7243;7244;7245;7246;7247;7248;7249;7250;7251;7252;7253;7254;7255;7256;7257;7258;7259;7260;7261;11858;11859;11860;11861;11862;11863;11864;11865;11866;11867;11868;11869;11870;11871;11872;11873;11874;11875;11876;11877;11878;11879;11880;11881;11882;11883;11884;11…	IPI00109073	Tubulin beta-4 chain	Tubb4	Tubulin beta-4 chain	Q9D6F9	1	1	1	1	1	1	1	1	1	1	1	1	1	49.585	444	0	47.3	46.6	46.8	47.1	47.1	47.1	47.3	47.3	40.8	47.3	47.1	47.3	47.1	47243	24901	46778	156800	13952	3282.8	5130600	4927700	219540	815860	21400	201680	38153	45510
53	5367;5368;5369;5370;5371;5372;5373;5374;5375;5376;5377;5378;5379;5380;5381;5382;5383;5384;5385;5386;5387;5388;5389;5390;5391;5392;16907;16908;16909;16910;16911;16912;16913;16914;16915;16916;16917;16918;16919;16920;16921;16922;16923;16924;16925;16926;16927;16928;16929;16930;41941;41942;41943;41944;41945;41946;41947;41948;41949;41950;41951;41952;41953;41954;41955;41956;41957;41958;41959;41960;42388…	IPI00109109	Superoxide dismutase [Mn], mitochondrial;Superoxide dismutase	Sod2;Sod-2;mCG_16695	Superoxide dismutase [Mn], mitochondrial	P09671;Q3TJA2;Q3U8W4;Q4FJX9	8	8	8	8	8	8	9	8	7	9	8	8	8	24.603	222	1.0148e-70	33.3	33.3	33.3	33.3	33.3	33.3	33.3	33.3	33.3	33.3	33.3	33.3	33.3	8830000	4381700	6374300	8209700	3295300	6335100	503610000	401540000	195990000	135200000	113240000	50356000	22679000	8705700
54	5294;5295;5296;5297;5298;5299;5300;6546;6547;6548;6549;6550;6551;6552;6553;6554;6555;6556;6557;6558;81961;81962;81963;81964;81965;81966;81967;81968;81969;81970;81971;81972;81973;81974;81975;81976;81977;81978;81979;81980;81981;83810;83811;83812;83813;83814;83815;83816;83817;83818;83819;83820;83821;83822;83823;83824;91376;91377;91378;91379;91380;91381;91382;91383;91384;91385;91386;91387;91388;96272…	IPI00109122;IPI00922953	Proteasome subunit alpha type-7-like;Psma8 protein;Proteasome subunit alpha type	Psma7l;Psma8	Proteasome subunit alpha type-7-like;Proteasome subunit alpha type	Q9CWH6;B7ZMS3;Q8VEB8;B7ZMS4	1	1	3	1	2	2	3	2	3	3	2	2	1	27.866	250	8.3154e-24	22	27.6	24.8	13.2	19.2	24.8	33.6	33.6	24.8	33.6	33.6	28	18.8	514410	239190	402770	261050	106670	159080	39635000	32405000	11241000	16081000	8501000	1830300	985250	724560
55	3613;3614;3615;3616;3617;3618;12410;12411;12412;12413;12414;12415;12416;12417;108898;108899;108900;108901;108902;108903;108904	IPI00109142;IPI00850487	Esterase 10;Esterase D;S-formylglutathione hydrolase;Sid 478	Es10;Esd;Sid478	S-formylglutathione hydrolase	Q9R0P3	2	3	1	0	1	0	3	2	2	3	0	2	1	31.319	282	1.9325e-09	12.1	15.2	3.2	0	3.2	0	15.2	12.1	7.4	15.2	0	11	3.2	103190	81506	69843	0	34961	0	11373000	6734700	2074300	3923100	0	302930	75260	100340
56	76807;76808;76809;82347;82348;82349;82350;82351;82352;107760;107761;107762;107763;107764	IPI00109311	Ezrin-radixin-moesin-binding phosphoprotein 50;Na(+)/H(+) exchange regulatory cofactor NHE-RF1;Regulatory cofactor of Na(+)/H(+) exchanger;Sodium-hydrogen exchanger regulatory factor 1;Solute carrier family 9 isoform A3 regulatory factor 1;Putative uncharacterized protein;Solute carrier family 9 (Sodium/hydrogen exchanger), isoform 3 regulator 1;Sodium-hydrogen exchanger regulatory factor	Nherf;Nherf1;Slc9a3r1;RP23-342L24.4-001	Isoform 1 of Na(+)/H(+) exchange regulatory cofactor NHE-RF1	P70441-1;P70441;Q3TG37;Q9R1A1	3	1	1	0	0	0	3	1	0	3	0	1	1	38.6	355	0.0003826	12.4	2.8	2.8	0	0	0	12.4	2.8	0	12.4	0	6.5	6.5	127210	11681	12712	0	0	0	3799100	1064400	0	1471400	0	307740	32018	89777
57	16964;16965;16966;16967;16968;16969;16970;16971;16972;16973;16974;16975;16976;99689;99690;99691;99692;99693;99694;99695;99696;99697;99698;99699;99700;99701;99702;99703;129514;129515;129516;129517;129518;129519;129520;129521;129522;129523;129524;129525	IPI00109415	Protein phosphatase X;Serine/threonine-protein phosphatase 4 catalytic subunit;Serine/threonine-protein phosphatase	Ppp4;Ppp4c;Ppx;mCG_22382	Serine/threonine-protein phosphatase 4 catalytic subunit	P97470;Q3UNF2	1	2	2	2	1	2	2	2	2	2	2	2	2	35.08	307	4.919e-27	10.7	15	15	15	8.8	15	15	15	15	15	15	15	15	10771	15376	18379	18743	8640.1	12570	1895100	2106000	429960	473460	390930	131220	59901	30986
58	25919;25920;25921;25922;25923;25924;25925;25926;25927;25928;25929;25930;25931;25932;25933;25934;25935;37239;37240;37241;37242;37243;37244;37245;37246;37247;37248;37249;37250;51120;51121;51122;51123;51124;51125;51126;51127;51128;51129;51130;51131;51132;51781;51782;51783;51784;51785;51786;51787;51788;51789;51790;51791;51792;51793;51794;51795;51796;51797;51798;51799;51800;51801;51802;51803;51804;518…	IPI00109611	E2-induced gene 5 protein homolog;Protein FAM162A	E2ig5;Fam162a	UPF0389 protein FAM162A	Q9D6U8	7	6	7	7	6	6	7	7	6	6	7	7	7	17.725	155	2.8632e-28	38.7	36.8	38.7	38.7	36.8	36.8	38.7	38.7	36.8	34.2	38.7	38.7	38.7	718640	200590	486540	777940	213150	586140	50042000	45372000	16365000	12963000	12226000	2402400	1961100	635390
59	2588;2589;2590;2591;2592;2593;2594;2595;2596;2597;2598;2599;25602;25603;25604;25605;25606;25607;25608;25609;25610;25611;25612;25613;25614;25615;41863;41864;41865;41866;41867;41868;41869;41870;41871;41872;41873;41874;41875;41876;41877;41878;72499;72500;72501;72502;72503;72504;72777;72778;72779;72780;72781;72782;72783;72784;72785;72786;72787;72788	IPI00109813	Putative uncharacterized protein	Hnrnpa0;Hnrpa0;Klhl3	heterogeneous nuclear ribonucleoprotein A0	Q9CX86	5	5	4	1	4	2	4	4	5	3	3	3	3	30.53	305	1.2151e-14	20	20	14.8	2.3	14.8	4.6	17.7	17.7	20	15.4	12.5	12.5	12.5	766740	252660	82894	27118	175630	272330	3943400	6474300	3950900	1879900	2851100	308880	837940	584370
60	117412;117413;117414;117415;117416;117417;117418;117419;117420;117421;117422	IPI00109861	Putative uncharacterized protein;Tmtc2 protein	Tmtc2	Tmtc2 protein	Q9CX93	1	1	1	0	0	0	1	1	0	1	1	1	1	15.758	139	0.0012758	6.5	6.5	6.5	0	0	0	6.5	6.5	0	6.5	6.5	6.5	6.5	25992	9359.6	15940	0	0	0	2514500	2236100	0	4895900	275060	377290	98269	16019
61	97174;97175;128492	IPI00109878;IPI00409422;IPI00551200;IPI00109462	Keratin associated protein 1-5;Novel protein similar to keratin associated protein 1 family KRTAP1 member (Homo sapiens);Putative uncharacterized protein;Keratin associated protein 1-4;Keratin-associated protein 9.3;Keratin-associated protein 9-3;Ultrahigh sulfur keratin-associated protein 9.3	Krtap1-5;RP23-272C1.5-001;Krtap1-4;OTTMUSG00000004966;RP23-272C1.6-001;OTTMUSG00000004964;RP23-272C1.7-001;Krtap9-3	keratin associated protein 1-5;Putative uncharacterized protein;Novel protein similar to keratin associated protein 1 family KRTAP1 member;Keratin-associated protein 9-3	A2A590;Q9D6Z9;Q3V2D6;A2A588;Q3V2C1	0	0	0	0	0	1	0	0	0	2	0	0	0	12.465	122	1.3213e-07	0	0	0	0	0	8.2	0	0	0	33.6	0	0	0	0	0	0	0	0	5643.4	0	0	0	5597500	0	0	0	0
62	8795;8796;8797;8798;8799;8800;8801;8802;8803;8804;29877;29878;29879;29880;29881;29882;82948;82949;82950;82951;82952;82953;82954	IPI00458573;IPI00110027;IPI00652918	Leucine zipper transcription factor-like protein 1;Putative uncharacterized protein	Lztfl1	Leucine zipper transcription factor-like protein 1;similar to leucine zipper transcription factor-like 1;Putative uncharacterized protein (Fragment)	Q9JHQ5;Q8CDG8;Q3UHL8	3	2	1	1	3	0	2	0	2	2	1	3	3	34.773	299	9.6778e-06	13.7	8.7	5	5	13.7	0	8.7	0	10	10	5	13.7	13.7	38123	12961	7018.6	2913	10983	0	1792700	0	830400	948950	89445	202220	138400	22355
63	1886	IPI00110049;IPI00760095	Exportin-7;Ran-binding protein 16	Kiaa0745;Ranbp16;Xpo7	Isoform 1 of Exportin-7;Isoform 2 of Exportin-7	Q9EPK7-1;Q9EPK7;Q9EPK7-2	0	0	0	0	0	0	0	0	1	0	0	0	0	123.81	1087	0.00028382	0	0	0	0	0	0	0	0	1.4	0	0	0	0	0	0	0	0	0	0	0	0	163970	0	0	0	0	0
64	21511;21512;21513;21514;21515;21516;22120;23373;23374;23375;23376;23377;23378;23379;23380;23381;58618	IPI00775791;IPI00110350;IPI00404019;IPI00919000;IPI00919008;IPI00918928;IPI00919069	Putative uncharacterized protein;Arginine-rich, mutated in early stage tumors, isoform CRA_b;Arginine-rich protein;Mesencephalic astrocyte-derived neurotrophic factor;Protein ARMET;Armet protein	Armet;Manf;mCG_19507	Arginine-rich, mutated in early stage tumors, isoform CRA_b;Mesencephalic astrocyte-derived neurotrophic factor;Armet protein;15 kDa protein;Protein;Protein;Protein	A8C1V1;Q3TMX5;Q9CXI5;Q80ZP8	1	0	2	1	0	1	2	3	2	2	1	0	2	20.388	179	9.942e-16	8.4	0	9.5	8.4	0	8.4	9.5	14	19	9.5	8.4	0	9.5	6202.3	0	4795.6	768.46	0	2397.1	490930	605740	917000	63730	32675	0	10963	13629
65	44026	IPI00110377;IPI00896638	RIIa domain-containing protein C1orf230 homolog		Isoform 2 of RIIa domain-containing protein C1orf230 homolog;Isoform 1 of RIIa domain-containing protein C1orf230 homolog	Q3KNY5-2;Q3KNY5;Q3KNY5-1	0	0	0	0	0	0	0	0	0	0	1	0	0	13.797	119	0.0008059	0	0	0	0	0	0	0	0	0	0	17.6	0	0	0	0	0	0	0	0	0	0	0	0	705020	0	0	0
66	93475;93476;93477;93478;93479;93480;93481;93482;93483;93484;93485;93486;93487	IPI00115086;IPI00110520;IPI00473243	Lymphocyte antigen 6E;Stem cell antigen 2;Thymic shared antigen 1;Ly6e protein;Lymphocyte antigen 6 complex, locus E;Lymphocyte antigen 6 complex, locus E, isoform CRA_a;Putative uncharacterized protein	Ly67;Ly6e;Sca-2;Tsa-1;mCG_2785	lymphocyte antigen 6 complex, locus E;Putative uncharacterized protein;Ly6e protein (Fragment)	Q64253;Q99JA5;Q9CXN2;Q8JZT1	1	1	1	1	1	1	1	1	1	1	1	1	1	14.392	136	1.2399e-13	10.3	10.3	10.3	10.3	10.3	10.3	10.3	10.3	10.3	10.3	10.3	10.3	10.3	3853500	1176000	807370	843220	452610	662810	50271000	44305000	13174000	14624000	22160000	4031900	2791500	3853500
67	92304;92305;92306;92307;92308;92309;92310;92311;92312;92313	IPI00110630	Putative uncharacterized protein;RIKEN cDNA 2200002J24, isoform CRA_a	2200002J24Rik;mCG_133478	hypothetical protein LOC69147	Q9D807	1	1	0	0	1	0	1	1	1	1	1	1	1	11.869	110	4.7665e-07	13.6	13.6	0	0	13.6	0	13.6	13.6	13.6	13.6	13.6	13.6	13.6	31571	13350	0	0	4593.4	0	842670	1416600	298610	484970	543010	165080	69035	28194
68	3660;3661;3662;3663;3664;3665;3666;3667;3668;3669;3670;3671;3672;3673;3674;3675;3676;3677;3678;3679;3680;3681;3682;3683;3684;3685;3686;3687;3688;3689;3690;3691;3692;11329;11330;11331;11332;11333;11334;11335;11336;11337;11338;11339;11340;11341;11342;11343;11344;11345;11346;11347;11348;11349;11350;11351;11352;11353;11354;11355;11356;11357;11358;11359;11360;11361;11362;11363;11364;11365;11366;11367;…	IPI00110753;IPI00403810	Alpha-tubulin 1;Alpha-tubulin isotype M-alpha-1;Tubulin alpha-1 chain;Tubulin alpha-1A chain;Alpha-tubulin 6;Alpha-tubulin isotype M-alpha-6;Tubulin alpha-1C chain;Tubulin alpha-6 chain;Putative uncharacterized protein;Tubulin, alpha 1C	Tuba1;Tuba1a;Tuba1c;Tuba6	Tubulin alpha-1A chain;Tubulin alpha-1C chain	P68369;P68373;Q3TIZ0;Q52L87	0	0	0	0	0	0	0	0	0	0	0	0	0	50.135	451	1.7752e-294	46.1	47.7	47.7	52.3	47.7	51.4	52.3	47.7	46.1	47.7	47.7	47.7	47.7	129700	29329	14376	12336	5515	14625	2537100	2900400	96764	881560	527230	188780	92370	161710
69	26862;26863;26864;26865;26866;26867;26868;26869;26870	IPI00110760	DnaJ homolog subfamily B member 4	Dnajb4	DnaJ homolog subfamily B member 4	Q9D832	0	1	0	1	0	1	1	1	0	1	1	1	1	37.781	337	0.0058623	0	5.3	0	5.3	0	5.3	5.3	5.3	0	5.3	5.3	5.3	5.3	0	1499.9	0	3452.7	0	2397.6	131460	123790	0	29273	86977	13080	5360.5	0
70	18140;18141;18142;18143;18144;18145;18146;18147;18148;18149;18150;18151;18152;125785;125786;125787;125788;125789;125790;125791;125792;125793;125794;125795;125796;125797;125798;125799;125800;125801;125802;125803;125804;125805;125806;125807;125808;125809;125810;125811	IPI00110825;IPI00132050;IPI00662861	Putative uncharacterized protein;Complex I-B14.5b;NADH dehydrogenase [ubiquinone] 1 subunit C2;NADH-ubiquinone oxidoreductase subunit B14.5b	Ndufc2	Putative uncharacterized protein;NADH dehydrogenase [ubiquinone] 1 subunit C2;similar to NADH dehydrogenase (ubiquinone) 1, subcomplex unknown, 2	Q9D846;Q9CQ54	2	2	2	2	2	2	2	2	2	2	2	2	2	14.322	121	4.5625e-19	18.2	18.2	18.2	18.2	18.2	18.2	18.2	18.2	18.2	18.2	18.2	18.2	18.2	246590	107400	165970	185330	61744	124630	16894000	17107000	5468300	3831600	3632100	503800	512980	249340
71	18677;18678;18679;18680;88462;88463;88464;88465;88466;88467;88468;88469;88470;88471;88472;115341;115342;115343;115344;115345;115346;115347;115348;115349;115350;115351;115352;115353	IPI00110885;IPI00121079;IPI00759904	Putative uncharacterized protein;Diaphorase-1;NADH-cytochrome b5 reductase 3;NADH-cytochrome b5 reductase 3 membrane-bound form;NADH-cytochrome b5 reductase 3 soluble form	Cyb5r3;Dia1	Putative uncharacterized protein;Isoform 1 of NADH-cytochrome b5 reductase 3;Isoform 2 of NADH-cytochrome b5 reductase 3	Q9CY59;Q9DCN2-1;Q9DCN2;Q9DCN2-2	2	2	3	2	2	3	3	1	3	2	2	1	2	34.929	313	1.048e-05	7	7	10.9	7	7	10.9	10.9	4.2	10.9	7	7	4.2	7	127630	30672	49918	37789	24693	23740	5791400	1723700	2294300	1410400	972680	176570	182750	130590
72	67338;67339;67340;67341;67342;67343;67344;67345;67346	IPI00110926	Protein FAM183B	Fam183b	hypothetical protein LOC75429 isoform 1	Q5NC57-1;Q5NC57	0	0	1	1	0	1	1	1	1	0	1	1	1	16.327	137	0.0030878	0	0	11.7	11.7	0	11.7	11.7	11.7	11.7	0	11.7	11.7	11.7	0	0	12428	23943	0	18537	2394100	3223900	305510	0	1384400	389580	142340	0
73	28103;28104;28105;28106;28107;28108;28109;138007;138008;138009;138010;138011;138012;138013;138014;138015;138016;138017	IPI00648654;IPI00110990	Dual specificity phosphatase 3 (Vaccinia virus phosphatase VH1-related);Dual specificity protein phosphatase 3;T-DSP11;Dual specificity phosphatase 3 (Vaccinia virus phosphatase VH1-related), isoform CRA_b;Putative uncharacterized protein	Dusp3;RP23-398F7.3-003;mCG_21353;RP23-398F7.3-001	Dual specificity phosphatase 3;Dual specificity protein phosphatase 3	B1AQF4;Q9D7X3;B1AQF3;Q3V2Y9	2	0	1	1	2	2	1	2	1	1	2	2	1	23.223	210	9.368e-15	16.7	0	8.1	8.1	16.7	16.7	8.1	16.7	8.1	8.1	16.7	16.7	8.6	32496	0	14414	26813	9310.6	15965	3132000	3341800	581440	1001000	820410	196840	22267	27279
74	60615;60616;60617;60618;60619;60620;60621;60622;60623;60624;60625;72114;72115;72116;72117;72118;72119;72120;72121;72122;72123;72124;72125;72126;72127;99174;99175;99176;99177;99178;99179;99180;99181;99182;99183;99184;99185;99186;119917;119918;119919;119920;119921;119922;119923;119924;119925;119926;122659;122660;122661;122662;122663;122664;122665;122666;125235;125236;125237;125238;125239;125240;125…	IPI00111045	Mitochondrial import inner membrane translocase subunit TIM50	Tim50;Timm50	Mitochondrial import inner membrane translocase subunit TIM50	Q9D880	6	7	7	8	7	7	4	6	7	5	7	5	6	39.776	353	6.4116e-35	20.1	23.2	23.2	25.2	22.1	20.7	14.7	20.1	23.2	15.6	20.7	17	21	367170	137580	213440	314300	95847	134030	4627600	9018700	8313800	2292000	4871300	576930	992570	364900
75	45691;45692;45693;45694;45695;45696;45697;45698;45699;45700;45701;45702;45703	IPI00111113;IPI00649667;IPI00944005;IPI00649530;IPI00894847;IPI00928384;IPI00316789;IPI00928537;IPI00928002	Spata5 protein;Spermatogenesis-associated factor protein;Spermatogenesis-associated protein 5;SPAF;Katanin p60 ATPase-containing subunit A-like 2;p60 katanin-like 2	Spata5;Spaf;SPAF;Katnal2	Spata5 protein;Spermatogenesis-associated protein 5;spermatogenesis associated 5 isoform 2;91 kDa protein;Isoform 1 of Katanin p60 ATPase-containing subunit A-like 2;56 kDa protein;Isoform 3 of Katanin p60 ATPase-containing subunit A-like 2;42 kDa protein;	B7ZNK9;Q3UMC0;Q9Z2U6;Q9D3R6-1;Q9D3R6;Q9D3R6-3	1	1	1	1	1	1	1	1	1	1	1	1	1	97.267	893	0.00082049	1.3	1.3	1.3	1.3	1.3	1.3	1.3	1.3	1.3	1.3	1.3	1.3	1.3	225600	143400	149090	99109	68664	72218	14930000	12457000	4487500	4911700	3073600	826900	353810	225000
76	25998;25999;26000;26001;29533;29534;29535;29536;29537;29538;50082;50083;50084;50085;50086;50087;50088;50089;50090;50091;50092;50093;50094;68116;73543;73544;73545;73546;73547;73548;73549;73550;73551;73552;73553;75415;75416;75417;75418;75419;75420;75421;118544;118545;118546;118547;118548;118549;118550;118551;118552;118553;118554;118555;118556;118557;118558;118559;118560;118561;118562;118563;118564;…	IPI00111218;IPI00113073;IPI00310215;IPI00858077	AHD-M1;Aldehyde dehydrogenase, mitochondrial;ALDH class 2;ALDH-E2;ALDHI;Putative uncharacterized protein;Aldehyde dehydrogenase 2, mitochondrial, isoform CRA_b	Ahd1;Ahd-1;Aldh2;mCG_16016	Aldehyde dehydrogenase, mitochondrial	P47738;Q3TVM2;Q3U6I3;Q3U9J7;Q3UJW1;Q544B1	10	9	9	3	4	6	7	6	11	10	7	9	8	56.537	519	4.0692e-47	24.3	22.7	21.8	8.3	10.2	15.8	19.8	17.7	28.1	28.1	20.2	21.8	19.7	1762600	373690	212450	58621	48311	71372	17416000	12632000	8949100	10042000	4820600	4831600	598280	2010000
77	92767;92768;92769;92770;92771;92772;92773;92774;92775;92776;92777;92778;92779;92780;92781;109121;109122;109123;109124;109125;109126;109127;109128;109129;109130;109131;109132;109133;109134;109135;109136;109137;109138	IPI00850817;IPI00111255;IPI00474508;IPI00849737;IPI00850715;IPI00918162	Cytochrome c oxidase polypeptide VIIc;Cytochrome c oxidase subunit 7C, mitochondrial;Cytochrome c oxidase, subunit VIIc;MCG10796;MCG1735, isoform CRA_a	Cox7c;Cox7c1;mCG_10796;mCG_1735;RP23-213P21.1-001	hypothetical protein isoform 1;Cytochrome c oxidase subunit 7C, mitochondrial;7 kDa protein;hypothetical protein isoform 1;hypothetical protein isoform 2;4 kDa protein	P17665;B8JJA8	2	2	2	2	2	2	2	2	2	2	2	2	2	8.0141	70	7.4176e-06	25.7	25.7	25.7	25.7	25.7	25.7	25.7	25.7	25.7	25.7	25.7	25.7	25.7	1757000	918560	976190	1483600	596740	555930	27504000	46334000	30869000	10763000	12019000	2051200	3117400	1970000
78	6657;6658;6659;6660;6661;6662;6663;6664;6665;6666;6667	IPI00111359;IPI00760002	Glutathione reductase, mitochondrial;Putative uncharacterized protein;Gsr protein	Gr1;Gsr	Isoform Mitochondrial of Glutathione reductase, mitochondrial;Isoform Cytoplasmic of Glutathione reductase, mitochondrial	P47791-1;P47791;Q3TWI5;Q3TXK9;Q3U9P5;Q3U9R7;Q3UAS7;Q3UB84;Q91Z57;P47791-2	0	1	1	1	1	1	1	0	1	1	1	1	1	53.662	500	0.0024722	0	2.4	2.4	2.4	2.4	2.4	2.4	0	2.4	2.4	2.4	2.4	2.4	0	9182	19012	21763	7695.3	11147	1569400	0	457440	305460	466000	101860	50311	0
79	56440;56441;56442;56443;56444;56445;56446;56447;56448;56449;56450;56451;56452;56453;91687;91688;91689;91690;91691;91692;91693;91694;91695;91696;91697;91698;91699;91700;91701;101101;101102;101103;101104;101105;101106;101107;101108	IPI00111412	60S ribosomal protein L4;Putative uncharacterized protein;Ribosomal protein L4	Rpl4;mCG_12784	60S ribosomal protein L4	Q9D8E6;Q564E8;Q5ZEY2;Q9CSM5	3	3	2	2	2	2	3	3	3	3	3	3	2	47.153	419	5.4515e-06	11.5	11.5	6.2	6.2	6.2	6.2	11.5	11.5	11.5	11.5	11.5	11.5	6.2	83883	32546	16986	14851	10325	11606	4012700	3438300	972800	1632500	1833200	721420	97668	95124
80	17148;17149;17150;17151;29568;29569;29570;29571;29572;29573;29574;29575;29576;29577;29578;29579;62365;62366;62367;62368;62369;62370;62371;62372;62373;62374;62375;62376;62377;62378;62379;62380;62381;62382;93843;93844;93845;93846;93847;93848;93849;93850;93851;93852	IPI00111416	Syntaxin-12;Syntaxin 12;Putative uncharacterized protein	Stx12;mCG_118857;RP23-464L12.3-001	Syntaxin-12	Q9ER00;A2ADS0;Q3TDG9;Q3TIL5	3	3	3	3	2	2	4	3	3	3	3	3	3	31.195	274	5.6961e-30	12.4	12.4	12.4	14.2	8.8	8.8	17.9	12.4	12.4	12.4	12.4	14.2	12.4	217500	95056	81803	77489	19218	22787	10436000	4671600	3830600	1642200	1488200	509050	498140	194720
81	4515;4516;4517;4518;4519;13384;13385;13386;13387;13388;13389;13390;13391;13392;13393;13394;13395;13396;29218;29219;29220;29221;29222;29223;29224;29225;29226;29227;29228;29229;29230;79075;79076;79077;79078;79079;79080;79081;79082;79083;79084;79085;99689;99690;99691;99692;99693;99694;99695;99696;99697;99698;99699;99700;99701;99702;99703;103179;103180;103181;103182;103183;103184;103185;103186;103187…	IPI00111556;IPI00473972	Serine/threonine-protein phosphatase 2A catalytic subunit beta isoform;Serine/threonine-protein phosphatase	Ppp2cb	Serine/threonine-protein phosphatase 2A catalytic subunit beta isoform;Serine/threonine protein phosphatase	P62715;Q8BN07;Q8VED4	1	1	1	1	1	1	1	1	1	1	1	1	1	35.575	309	5.295e-100	36.2	31.4	31.4	31.4	31.4	24.6	28.8	36.2	29.4	36.2	31.4	36.2	31.4	30755	19610	24752	18633	9313.6	15036	1622700	1513400	574490	524860	602940	129470	78103	32133
82	2351;2352;2353;2354;2355;2356;2357;2358;2359;2360;2361;2362;2363;2364;2365;2379;2380;2381;2382;2383;2384;2385;2386;2387;2388;2389;2390;2391;2392;2393;2394;2395;2396;2397;2398;4520;4521;4522;4523;4524;4525;4526;4527;4528;4529;4530;4531;4532;4629;4630;4631;4632;4633;4634;4635;4636;4637;4638;4639;4640;4641;4642;4643;4644;4645;4646;4647;4648;4649;4650;4651;4652;4653;4654;4655;4656;4657;4658;4659;4660…	IPI00111662;IPI00922949;IPI00881508	B box and SPRY domain-containing protein;B-box and SPRY domain containing;B-box and SPRY domain containing, isoform CRA_a;Bspry protein	Bspry;mCG_15827	Isoform 2 of B box and SPRY domain-containing protein;Bspry protein	Q80YW5-2;Q80YW5;B2RT02;B7ZNZ1	1	1	1	1	0	1	1	1	1	1	1	1	1	54.199	486	2.9095e-110	44.4	37.9	44.4	42.6	40.1	40.9	41.8	43	38.5	37.9	42.6	44.2	39.7	16013	15248	22405	35407	0	19947	2456100	1225400	1136600	494650	537050	221070	69086	23723
83	29014;29015;29016;29017;29018;29019;29020;29021;29022;29023;29024;29025;70799;70800;70801;70802;70803;70804;70805;134241;134242;134243;134244;134245;134246;134247;134248;134249;134250;134251;134252;134253	IPI00111770;IPI00875971	ATP synthase subunit e, mitochondrial;ATP synthase, H+ transporting, mitochondrial F1F0 complex, subunit e	Atp5i;Atp5k;Lfm1;Lfm-1	ATP synthase subunit e, mitochondrial	Q06185;Q5EBI8	2	2	2	2	2	2	2	1	2	2	2	2	2	8.2355	71	1.2015e-14	32.4	32.4	32.4	40.8	40.8	40.8	32.4	23.9	32.4	40.8	40.8	32.4	40.8	1463600	617070	829300	1358700	468710	634050	69268000	14065000	31949000	13312000	18035000	4620700	3424200	1301500
84	18532;18533;18534;18535;18536;18537;56350;56351;56352;56353;56354;56355	IPI00111831;IPI00121297	Alpha-NAC, muscle-specific form;Nascent polypeptide-associated complex subunit alpha, muscle-specific form;Alpha-NAC;Alpha-NAC/1.9.2;Nascent polypeptide-associated complex subunit alpha;Putative uncharacterized protein	Gm1878;Naca	Nascent polypeptide-associated complex subunit alpha, muscle-specific form;Nascent polypeptide-associated complex subunit alpha	P70670;Q60817;Q3UK68	2	1	2	0	0	0	2	2	1	2	0	0	0	220.6	2187	7.4318e-71	1.3	0.6	1.3	0	0	0	1.3	1.3	0.7	1.3	0	0	0	124870	12051	72956	0	0	0	6021300	5159200	1610700	1574800	0	0	0	105720
85	27775;27776;27777;27778;27779;27780;27781;27782;27783;27784;27785;27786;27787;33947;33948;33949;33950;33951;33952;33953;33954;33955;33956;33957;33958;33959;33960;33961;33962;33963;33964;33965;33966;33967;33968;33969;33970;33971;33972;39600;39601;39602;39603;39604;39605;39606;39607;39608;39609;39610;39611;39612;39613;39614;39615;39616;39617;39618;39619;39620;52907;52908;52909;52910;52911;52912;529…	IPI00111885;IPI00653598	Complex III subunit 1;Core protein I;Cytochrome b-c1 complex subunit 1, mitochondrial;Ubiquinol-cytochrome-c reductase complex core protein 1;Putative uncharacterized protein;Ubiquinol-cytochrome c reductase core protein 1;Uqcrc1 protein	Uqcrc1;mCG_16482	Cytochrome b-c1 complex subunit 1, mitochondrial;ubiquinol-cytochrome c reductase core protein 1 precursor	Q9CZ13;Q3THM1;Q3TIC8;Q3TV75;Q8K2S8;Q8VEJ2	19	19	19	19	18	17	19	19	19	19	19	19	19	52.768	480	0	49.2	49.2	49.2	49.2	48.8	47.3	49.2	49.2	49.2	49.2	49.2	49.2	49.2	18160000	9437800	10853000	12680000	5444900	8618500	1045700000	931710000	402580000	295560000	243930000	94459000	47798000	18439000
86	31473;31474;78508;109177;109178;109179;136508;136509;136510	IPI00111908;IPI00894663	Carbamoyl-phosphate synthase [ammonia], mitochondrial;Carbamoyl-phosphate synthetase I;Cps1 protein;Carbamoyl-phosphate synthetase 1;Carbamoylphosphate synthetase I	Cps1;AC101854.1-001	Carbamoyl-phosphate synthase [ammonia], mitochondrial;Carbamoyl-phosphate synthetase 1	Q8C196;Q561M8;B2KGV2;Q9JLU2	0	0	0	0	1	0	3	3	1	0	1	0	0	164.62	1500	1.7621e-07	0	0	0	0	0.6	0	2.7	3.2	0.7	0	0.6	0	0	0	0	0	0	12013	0	7013800	1096100	45460	0	1246900	0	0	0
87	20716;20717;20718;20719;20720;20721;20722;20723;20724;20725;20726;20727;20728;20729;20730;20731;20732;20733;20734;20735;20736;20737;20738;20739;20740;20741;22560;22561;22562;22563;22564;22565;22566;22567;22568;22569;22570;22571;22572;22573;22574;22575;38332;38333;38334;38335;38336;38337;38338;38339;38340;38341;38342;38343;38344;38345;38346;38347;38348;38349;38350;38351;90047;90048;90049;90050;900…	IPI00111938;IPI00880227	Lysozyme-like protein 4;Lysozyme C	Lyc4;Lyzl4;mCG_17359	Lysozyme-like protein 4	Q9D925;Q78ID0	6	5	4	5	5	4	5	5	5	6	5	5	6	16.198	145	6.2907e-49	44.8	44.8	40	44.8	44.8	40	44.8	44.8	44.8	44.8	44.8	44.8	44.8	2519300	2038300	1239500	1881500	694490	1264100	97007000	116470000	45242000	38719000	37413000	16016000	7296700	2145300
88	7652;7653;7654;7655;7656;7657;7658;7659;7660;7661;7662;7663;7664;7665;7666;7667;7668;7669;7670;7671;28410;28411;28412;28413;28414;28415;28416;28417;28418;28419;28420;28421;28422;28423;28424;28425;28426;28427;28428;28429;28430;28431;28432;28433;28434;28435;28436;28437;28438;28439;28440;28441;28442;28443;28444;28445;28446;28447;28448;28449;28450;28451;28452;28453;28454;28455;32974;32975;32976;32977…	IPI00111957	Histone H2B type 1-A;Histone H2B, testis;Testis-specific histone H2B;Histone H2B	Hist1h2ba;Th2b	Histone H2B type 1-A	P70696;A0JNS9	3	2	3	3	3	3	3	3	2	3	3	3	3	14.236	127	5.6282e-17	44.1	43.3	38.6	44.1	51.2	51.2	33.9	51.2	39.4	33.9	45.7	44.1	44.1	267380	91281	102140	137880	93164	200350	48853000	43233000	4152900	6055700	15875000	1375400	560010	310680
89	35524;35525;35526;35527;35528;35529;35530;35531;35532;46415;46416;46417;46418;46419;85302;85303;85304;85305;85306;85307;85308;85309;85310;90278;90279;90280;90281;90282;94096;94097;108738;108739;108740;108741;108742;108743;108744;108745	IPI00111995;IPI00649001;IPI00752916;IPI00752168	2810408A11Rik protein;Novel protein similar to protein phosphatase 1, regulatory (Inhibitor) subunit 2 Ppp1r2;Putative uncharacterized protein;RIKEN cDNA 2810408A11, isoform CRA_e	2810408A11Rik;RP23-172M21.16;RP23-172M21.16-004;mCG_22498;RP23-172M21.16-003;RP23-172M21.16-008;RP23-172M21.16-009	Putative uncharacterized protein;RIKEN cDNA 2810408A11, isoform CRA_e;Novel protein similar to protein phosphatase 1, regulatory (Inhibitor) subunit 2 Ppp1r2;Novel protein similar to protein phosphatase 1, regulatory (Inhibitor) subunit 2 Ppp1r2	A0JLP5;Q6NSU2;B1AR42;Q05BD3;Q3TAR5;Q9CZ35;B1AR44;B1AR39	3	3	3	0	3	1	3	4	4	2	4	4	4	46.7	435	5.1772e-26	14.5	14.5	14.5	0	12.4	2.3	12.9	20.7	15.6	9	17.7	19.3	21.4	75356	51223	41028	0	9515.2	5517.5	3278300	4743600	1385900	550370	1417300	793040	398710	67300
90	20453;20454;20455;20456;20457;20458;20459;20460;20461;20462;20463;20464;20465;83379;83380;83381;83382;83383;83384;83385;83386;83387;83388;83389;83390;83391;83392;83393;83394;83395;83396;83397;83398;83399;83400;83401;83402;83403;83404;115505;115506;115507;115508;115509;115510;115511;115512;115513;115514;115515;116653;116654;116655;116656;116657;116658;116659;116660;116661;116662;116663;116664;1166…	IPI00112032;IPI00895023;IPI00894581	Carbohydrate kinase domain-containing protein	Carkd	Isoform 1 of Carbohydrate kinase domain-containing protein;Isoform 3 of Carbohydrate kinase domain-containing protein;Isoform 2 of Carbohydrate kinase domain-containing protein	Q9CZ42-1;Q9CZ42;Q9CZ42-3;Q9CZ42-2	4	3	4	4	3	4	4	4	4	4	4	4	4	36.717	343	7.9646e-34	19.2	14.3	19.2	19.2	14.3	19.2	19.2	19.2	19.2	19.2	19.2	19.2	19.2	168080	55187	61290	82615	21631	53173	6757900	6099200	2314700	2255400	1583000	678630	359070	158160
91	43386;43387;43388;43389;43390;43391;43392;43393;43394;43395;43396;43397;43398;59271;59272;59273;59274;59275;59276;59277;59278;59279;59280;59281;59282;63822;63823;63824;63825;63826;63827;63828;63829;63830;63831;63832;63833;63834;63835;63836;63837;94701;132824;132825;132826;132827;132828;132829;132830;132831;132832;132833;132834;132835;132836	IPI00112176;IPI00751429;IPI00881699	Copper homeostasis protein cutC homolog;Putative uncharacterized protein	Cutc	Copper homeostasis protein cutC homolog;cutC copper transporter homolog isoform 2;27 kDa protein	Q9D8X1;Q9D725	4	3	4	4	4	4	5	4	4	4	4	4	4	29.003	272	5.5224e-36	19.9	14.3	19.9	19.9	19.9	19.9	26.5	19.9	19.9	19.9	19.9	19.9	19.9	356980	243370	299340	356450	162860	276290	28966000	20035000	12321000	8458900	7887000	3763400	1585600	372350
92	5064;5065;5066;5067;5068;5069;5070;5071;5072;5073;5074;5075;5076;7215;7216;7217;7218;7219;7220;7221;7222;7223;7224;7225;7226;7227;7228;7229;7230;7231;7232;7233;7234;7235;7236;7237;7238;7239;7240;7241;7242;7243;7244;7245;7246;7247;7248;7249;7250;7251;7252;7253;7254;7255;7256;7257;7258;7259;7260;7261;38506;38507;38508;38509;38510;38511;38512;38513;38514;38515;38516;38517;38518;38519;38520;38521;385…	IPI00112251;IPI00662501	Tubulin beta-3 chain;Putative uncharacterized protein	Tubb3	Tubulin beta-3 chain;similar to tubulin beta-3	Q9ERD7;Q9CRT0	1	1	1	1	1	1	1	0	1	1	0	1	1	50.418	450	0	29.3	29.1	29.3	29.3	29.1	29.3	29.3	25.6	29.1	29.3	25.6	29.3	29.3	60561	86210	55562	48974	15506	44403	4878300	0	844610	827130	0	176630	82171	67450
93	14664;14665;14666;14667;14668;14669;14670;14671;14672;14673;14674;14675;14676;14677;14678;14679;14680;14681;14682;14683;14684;14685;17552;17553;17554;17555;17556;17557;17558;17559;78625;78626;79176;79177;79178;79179;79180;79181;79182;79183;79184;79185;79186;79187;79188;96285;96286;96287;96288;96289;96290;96291;96292;96293;96294;96295;96296;96297;96298;96299;96300;96301;96302;96303;96304;96305;963…	IPI00112327;IPI00886191;IPI00886413;IPI00885802	Metaxin-1;Mitochondrial outer membrane import complex protein 1;Metaxin;Metaxin 1;Metaxin 1, isoform CRA_a;Putative uncharacterized protein	Mtx;Mtx1;Mtxn;mCG_17553	metaxin 1 isoform 1;40 kDa protein;32 kDa protein	P47802;Q8R5C0	1	1	0	1	1	1	1	1	1	0	1	1	0	51.341	461	3.3275e-23	18.4	18.4	18.2	20.4	20.4	20.4	16.5	20.4	18.4	16.3	19.7	16.5	17.6	137690	78172	0	217190	37026	219180	9904600	5741700	5259900	0	1698700	726120	0	137400
94	31851;31852;31853;31854;31855;31856;31857;31858;31859;31860;31861;52016;52017;52018;59283;59284;59285;59286;59287;84714;84715;84716;84717;84718;84719;84720;84721;84722;84723;106682;106683;106684;106685;106686;106687;106688;106689;106690;106691	IPI00112412;IPI00317343;IPI00648274;IPI00648163;IPI00889965	Membrane metallo-endopeptidase-like 1;Membrane metallo-endopeptidase-like 1, soluble form;NEP2(m);Neprilysin II;Neprilysin-2;Neprilysin-2 secreted;Neprilysin-like 1;Neprilysin-like peptidase;Soluble secreted endopeptidase;Membrane metallo-endopeptidase-like 1, isoform CRA_b;Mmel1 protein	Mmel1;Nep2;Nl1;Sep;RP23-15L19.5-003;RP23-15L19.5-001;RP23-15L19.5-002;mCG_3934	Membrane metallo-endopeptidase-like 1;Membrane metallo-endopeptidase-like 1;Membrane metallo-endopeptidase-like 1;Isoform 2 of Membrane metallo-endopeptidase-like 1	Q9JLI3-3;Q9JLI3;B1AS17;Q9JLI3-1;B1AS15;B1AS16;Q9JLI3-2;B2RPX5	4	4	4	2	2	2	4	4	3	5	2	0	3	90.148	782	7.6168e-23	6.1	6.1	6.1	3.1	3.8	3.1	6.3	6.3	5	7.4	3.1	0	5	131900	63601	86370	23734	8356.2	14801	8263400	5394000	2396700	2015000	344260	0	128980	88607
95	2288;2289;2290;2291;2292;23797;23798;23799;23800;23801;23802;23803;23804;23805;23806;23807;23808;23809;23810;23811;23812;27376;27377;27378;27379;27380;27381;27382;27383;53362;53363;53364;53365;53366;53367;53368;53369;53370;53371;53372;53373;53374;53375;53376;53377;53378;53379;53380;53381;53382;54962;54963;54964;54965;54966;54967;54968;54969;54970;95596;95597;95598;95599;95600;95601;95602;95603	IPI00112448;IPI00830211;IPI00762525;IPI00626385;IPI00421268;IPI00622897	40S ribosomal protein S10;Putative uncharacterized protein;MCG21688;Ribosomal protein S10	Rps10;mCG_21688;RP24-535O17.1-001;RP24-535O17.1-002	40S ribosomal protein S10;Ribosomal protein S10;18 kDa protein	P63325;Q3U9P0;Q5M9K7;Q3UW83	5	5	5	1	2	4	5	6	6	5	5	1	3	18.916	165	3.8456e-13	32.7	28.5	32.7	4.2	8.5	23	28.5	37	37	31.5	28.5	4.2	18.8	440610	141940	113310	31292	29052	64149	16380000	19063000	9512500	6252500	4187500	548930	307520	383570
96	76957;106552;106553;106554;106555;107853;107854;107855;107856;107857;107858;107859;107860;107861;107862;144038;144039;144040;144041;144042;144043;144044;144045;144046;144047;144048;144049;144050;144051;144052;144053;144054;144055;144056;144057;144058;144059;144060	IPI00874376;IPI00112493;IPI00828758	Putative uncharacterized protein;Apolipoprotein O-like;Protein FAM121A;RIKEN cDNA 9430083G14, isoform CRA_c	Apool;Fam121a;9430083G14Rik;mCG_49654;RP23-436F2.1-001;RP23-436F2.1-003	Putative uncharacterized protein;Apolipoprotein O-like;Apolipoprotein O-like	Q9CZB4;Q78IK4;B1AV13;B1AV14	3	2	3	1	2	1	3	2	3	2	3	2	1	29.501	267	2.3971e-15	14.2	9.7	14.2	4.1	9.7	4.1	16.5	9.7	14.2	9.7	14.2	9.7	4.1	441280	136590	145730	149080	103550	76833	12470000	12778000	4471100	3697000	6692400	764130	288280	334910
97	72371;72372;72373;72374;72375;72376;72377;72378;72379;72380;72381;86492;86493;86494;86495;86496;86497;86498;86499;86500;86501;86502;86503;86504;86505;86506;129790;129791;129792;129793	IPI00112519	Caltractin;Centrin-1	Calt;Cetn1	Centrin-1	P41209	1	1	1	1	2	1	2	2	2	1	1	1	1	19.696	172	8.4571e-06	12.2	12.2	12.2	12.2	21.5	12.2	21.5	21.5	21.5	7	7	12.2	12.2	72869	30975	45496	64258	37915	32287	5513800	4570300	3137600	469850	476050	564220	297150	64102
98	2742;2743;2744;2745;2746;2747;2748;2749;2750;2751;2752;2753;2754;4968;4969;4970;4971;4972;4973;4974;4975;4976;4977;4978;4979;4980;6091;6092;6093;6094;6095;6096;6097;6098;6099;6100;6101;6102;6103;6104;6105;6106;6107;6108;6109;6110;6111;6112;6113;6114;6115;6116;6117;6118;6119;6120;6121;6122;6480;6481;6482;6483;6484;6485;6486;6487;6488;6489;6490;6491;6492;6493;6494;6495;6496;13455;13456;13457;13458;…	IPI00112549;IPI00556840;IPI00857226;IPI00857822;IPI00856216;IPI00856996;IPI00170363	Long-chain acyl-CoA synthetase 1;Long-chain-fatty-acid--CoA ligase 1;Acyl-CoA synthetase long-chain family member 1;Putative uncharacterized protein	Acsl1;Acsl2;Facl2	Long-chain-fatty-acid--CoA ligase 1;acyl-CoA synthetase long-chain family member 1;78 kDa protein	P41216;Q6GTG6	29	28	29	30	29	27	26	30	30	29	29	29	29	77.923	699	3.7775e-263	48.1	45.5	48.1	49.2	47.9	44.5	43.9	49.2	50.1	45.5	48.1	48.1	46.5	6781800	3149500	3765600	5574300	1993400	3569000	287530000	273020000	118410000	72830000	71275000	16047000	8733900	6622400
99	25333;25334;25335;25336;25337;25338;25339;25340;86571;86572;86573;86574;86575;86576;121365;121366;121367;121368;121369;121370;121371;121372;121373	IPI00112564;IPI00123649	Dual specificity phosphatase 21;Putative uncharacterized protein;RIKEN cDNA 1700094E07	Dusp21;mCG_1037854;RP23-243E14.1-001	RIKEN cDNA 1700094E07	Q9D9D8	1	1	3	3	1	2	2	2	2	1	3	1	1	21.508	189	1.2725e-06	7.9	5.8	18	18	5.8	10.1	12.2	12.2	10.1	4.2	18	5.8	5.8	1979	17493	27277	69829	18538	48048	324480	383590	529780	27819	813290	224350	117300	35243
100	34987;34988;34989;34990;34991;34992;34993;34994;34995;34996;34997;34998;34999;71703;71704;71705;71706;71707;71708;71709;71710;92374;92375;92376;92377;92378;92379;92380;97435;97436;97437;97438;97439	IPI00112566	Uncharacterized protein C1orf189 homolog		hypothetical protein LOC73545	Q9D9D9	1	1	2	3	2	4	3	3	3	3	3	2	2	12.79	106	3.2837e-81	13.2	13.2	19.8	29.2	19.8	35.8	26.4	29.2	26.4	26.4	29.2	22.6	19.8	41812	21169	59646	110850	24913	95604	6292700	10639000	2650600	1886100	3322000	419300	366820	88636
101	7015;7016;7017;7018;7019;7020;7021;7022;7023;30703;30704;30705;30706;30707;30708;30709;30710;30711;30712;30713;30714;30715;30826;30827;30828;30829;30830;30831;30832;34966;34967;34968;34969;34970;34971;34972;34973;34974;34975;34976;34977;34978;34979;34980;34981;34982;34983;34984;34985;34986;59814;59815;59816;76354;76355;76356;76357;76358;76359;76360;76361;97989;97990;97991;97992;97993;97994;97995;…	IPI00869363;IPI00944197;IPI00112593;IPI00869463	Protein nurit;Spermatid-associated protein	Nurit;Spert	Isoform 1 of Spermatid-associated protein;spermatid associated isoform 4;Isoform 2 of Spermatid-associated protein;Isoform 3 of Spermatid-associated protein	Q32MG2-1;Q32MG2;Q32MG2-2;Q32MG2-3	7	6	7	4	7	4	7	7	5	8	7	7	7	51.864	446	1.0218e-44	20	13.9	17.9	9.2	17.9	10.3	20.2	19.5	12.3	21.7	20.6	20	20	208740	180320	213140	138670	105900	89102	12773000	11081000	2941300	5153200	4729000	1710600	1281300	229750
102	25817;25818;25819;25820;25821;25822;25823;25824;25825;25826;25827;37858;37859;37860;37861;37862;37863;37864;37865;37866;37867;37868;37869;41217;41218;41219;41220;41221;41222;41223;41224;41225;41226;41227	IPI00112667	Phosphatidylethanolamine-binding protein 4	Pebp4	Phosphatidylethanolamine-binding protein 4	Q9D9G2	1	1	1	1	0	1	1	1	1	1	1	1	1	26.907	242	0.00011685	6.2	9.9	9.9	9.9	6.6	9.9	9.9	9.9	9.9	9.9	9.9	3.3	7	40991	25881	44886	29218	0	14728	3652200	1708800	1267900	639880	182190	51372	24640	35286
103	50074;50075;50076;50077;50078;50079;50080;51174;51175;51176;51177;51178;51179;51180;51181;51182;95576;95577;95578;95579;95580;95581;95582;95583;95584;95585;95586;95587;95588;95589;95590;95591;95592	IPI00112670	1700080O16Rik protein;Novel protein similar to melanoma antigen family;Putative uncharacterized protein	1700080O16Rik;RP23-309D15.2-001	1700080O16Rik protein	Q9D9G4	3	3	2	2	2	3	0	1	3	2	1	1	3	32.127	284	2.0066e-06	10.6	10.6	6.7	6.3	6.3	10.6	0	3.9	10.6	6.3	4.2	3.9	10.6	89535	35163	67157	68097	17020	44178	0	1741700	3337700	1779100	391150	62709	229610	86522
104	23216;23217;23218;23219;23220;23221;23222;23223;23224;23225;23226;23227;23228;23229;61991;61992;61993;61994;61995;61996;61997;61998;61999;62000;62001;62002;63931;63932;63933;63934;63935;63936;63937;63938;63939;63940;63941;63942;63943;66167;66168;66169;66170;66171;66172;66173;66174;66175;70181;70182;70183;70184;70185;70186;70187;70188;70189;70190;70191;70192;70193;70194;90845;90846;90847;90848;908…	IPI00112690;IPI00403331;IPI00828330	Axonemal dynein intermediate chain 2;Dynein intermediate chain 2, axonemal	Dnai2;Dnaic2	Isoform 1 of Dynein intermediate chain 2, axonemal;Isoform 2 of Dynein intermediate chain 2, axonemal	A2AC93-1;A2AC93;A2AC93-2	9	7	11	9	9	9	11	11	11	11	10	8	10	70.967	623	4.5093e-29	16.2	12.5	18.5	15.2	16.1	13.8	18.5	18.5	18.5	18.5	14.9	14.6	16.4	742480	372330	550210	667770	270680	404490	47774000	44655000	20546000	10971000	9061000	4558400	1833900	713670
105	29254;29255;29256;29257;29258;29259;29260;29261;29262;29263;29264;29265	IPI00112766	Actin-related protein T1	Actrt1;mCG_10944;RP23-432D24.1-001	Actin-related protein T1	Q9D9J3;B1AXD3	1	0	1	1	1	1	1	1	1	0	1	1	1	42.215	376	5.1566e-05	3.5	0	3.5	3.5	3.5	3.5	3.5	3.5	3.5	0	3.5	3.5	3.5	30416	0	15542	21875	12059	17946	1064800	1401000	406460	0	443090	267450	85679	32135
106	10201;10202;10203;10204;10205;10206;10207;10208;10209;10210;12951;12952;12953;12954;12955;12956;12957;12958;12959;12960;12961;12962;12963;12964;12965;12966;12967;12968;12969;12970;15324;15325;15326;15327;15328;15329;15330;15331;15332;15333;15334;15335;15336;15337;15338;15339;15340;15341;15342;15343;15344;15345;15346;15347;18554;18555;18556;18557;18558;18559;18560;18561;18562;18563;18564;18565;185…	IPI00112774;REV__IPI00785237;REV__IPI00123845;REV__IPI00874493;REV__IPI00225469;REV__IPI00225470;REV__IPI00556898	Izumo sperm-egg fusion protein 1;Oocyte binding/fusion factor;Sperm-specific protein izumo	Izumo1	Izumo sperm-egg fusion protein 1	Q9D9J7	18	19	20	17	18	17	17	18	19	17	19	20	19	44.885	397	3.6282e-228	47.9	47.6	47.6	39.5	44.3	39.5	43.1	45.8	45.6	42.1	47.9	47.6	46.3	8668700	4393800	4812800	4140800	2732700	3147800	430270000	331710000	155980000	95776000	115440000	45960000	26083000	8236700
107	101219;101220;101221;101222;101223;101224;101225;101226;101227;101228;101229;101230;101568;101569;101570;101571;101572;101573;101574;101575	IPI00112812;IPI00676063	IQ domain-containing protein F1	Iqcf1	Isoform 1 of IQ domain-containing protein F1;Isoform 2 of IQ domain-containing protein F1	Q9D9K8-1;Q9D9K8;Q9D9K8-2	1	1	0	2	2	1	2	2	2	1	2	1	2	21.456	182	2.5208e-09	6.6	6.6	0	15.4	15.4	8.8	15.4	15.4	15.4	6.6	15.4	6.6	15.4	32880	15189	0	49806	32863	24734	3572400	2495100	502470	506360	1683200	200320	279990	52369
108	4152;4153;4154;4155;4156;4157;4158;4159;4160;4161;4162;18914;18915;18916;18917;18918;18919;18920;18921;18922;18923;18924;18925;18926;29384;29385;29386;29387;29388;29389;29390;46095;46096;46097;46098;46099;46100;46101;46102;46103;46104;46105;54501;54502;54503;54504;54505;54506;54507;54508;54509;54510;54511;54512;54513;54514;54515;54516;54517;70640;70641;70642;70643;70644;70645;70646;70647;70648;70…	IPI00112845	Actin-related protein M2;Actin-related protein T2	Actrt2;Arpm2;mCG_3936;RP23-360O1.3-001	Actin-related protein T2	Q9D9L5;A2A936	6	7	8	8	10	9	9	8	10	8	7	10	8	41.615	377	3.1996e-24	15.4	18.3	22	21.8	26.8	24.7	24.7	21	26.8	19.9	19.4	26.8	22	613000	348060	1311500	595940	361800	1448400	61534000	112620000	52960000	22203000	35293000	7415800	3104000	1252000
109	15532;15533;15534;15535;15536;15537;15538;49706;49707;49708;49709;49710;49711;49712;49713;49714;49715;49716;60716;60717;60718;60719;60720;60721;60722;60723;60724;60725;60726;60727;60728;71857;71858;71859;71860;71861;71862;71863;71864;71865;71866;71867;71868;71869;96376;96377;96378;96379;96380;96381;96382;96383;96384;96385;96386;96387;96388;96389;96390;96391;96392	IPI00889951;IPI00112876	Serine protease 52;Testicular-specific serine protease 3	Prss52;Tesp3	36 kDa protein;Testicular-specific serine protease 3	Q9D9M0	4	5	4	4	5	3	4	5	5	4	5	3	4	36.427	326	2.0096e-28	14.7	19.3	16.6	14.7	19.3	11.3	14.7	19.3	19.3	16.6	19.3	11.3	14.7	196640	123280	127030	218160	123560	110590	15102000	10968000	7088400	3151100	7046400	586560	541480	146170
110	32822;32823;32824;32825;32826;32827;32828;32829;32830;32831;32832;32833	IPI00112942	Muscarinic acetylcholine receptor M2;Chrm2 protein	Chrm2;Chrm-2	Muscarinic acetylcholine receptor M2	Q9ERZ4;Q05CZ8	1	1	1	1	1	1	1	1	1	0	1	1	1	51.514	466	0.036446	3.6	3.6	3.6	3.6	3.6	3.6	3.6	3.6	3.6	0	3.6	3.6	3.6	676120	410330	478450	492470	105370	344480	14957000	12095000	7568300	0	1935900	2167900	600890	597390
111	128937;128938;128939;128940;128941;128942;128943;128944;128945;128946	IPI00112986	BCS1-like protein;Mitochondrial chaperone BCS1	Bcs1l	Mitochondrial chaperone BCS1	Q9CZP5	1	1	1	1	1	1	0	1	1	0	1	0	1	47.406	418	0.0084649	2.4	2.4	2.4	2.4	2.4	2.4	0	2.4	2.4	0	2.4	0	2.4	8739.6	5037.9	5193.8	7330.2	3180.4	3698.6	0	359520	102230	0	80309	0	11311	8654.4
112	25200;25201;25202;25203;25204;25205;25206;25207;25208;25209;25210;25211;25212;25213;65133;65134;65135;65136;65137;65138;65139;65140;65141;65142;65143;65144;65145;86401;86402;86403;86404;86405;86406;86407;86408;86409;86410;93861;93862;93863;93864;93865;93866;93867;93868;93869;93870	IPI00113085	Putative uncharacterized protein;RIKEN cDNA 1700029P11 gene	1700029P11Rik	hypothetical protein LOC66346	Q9CQ68;Q9D9S8	4	3	4	4	4	4	3	4	3	3	3	3	4	17.093	150	1.0521e-40	39.3	35.3	39.3	39.3	39.3	39.3	31.3	39.3	31.3	31.3	35.3	35.3	39.3	323820	113790	190580	223450	88654	170760	11846000	12176000	4540200	3661000	6098100	1288600	1058300	315430
113	31825;31826;31827;31828;31829;31830;31831;31832;31833;31834;31835;31836;31837;64501;64502;64503;64504;64505;64506;64507;64508;64509;64510;64511;64512;64513;64514;64515;64516;64517;64518;64519;64520;64521;64522;64523;135495;135496;135497;135498;135499;135500;135501;135502;135503;135504;135505;135506;135507	IPI00113101	1700029J11Rik protein;Novel protein (1700029J11Rik);RIKEN cDNA 1700029J11 gene;Putative uncharacterized protein	1700029J11Rik;RP23-228E2.7;RP23-228E2.7-001	RIKEN cDNA 1700029J11 gene	A2APA5;Q9D9T2	3	3	3	3	3	2	2	3	3	3	3	3	3	19.553	170	4.0599e-10	15.9	15.9	15.9	15.9	15.9	10	10.6	15.9	15.9	15.9	15.9	15.9	15.9	137920	66284	55081	40512	89280	25497	7473500	7987800	2561200	2144700	4410800	1616400	616730	117170
114	6359;6360;6361;6362;6363;6364;6365;6366;6367;6368;6369;6370;6371;6372;6373;6374;6375;6376;6377;6378;6379;6380;6381;6382;6383;6384;6385;6386;6387;6388;6389;6390;6391;6392;12316;12317;12318;12319;12320;12321;12322;12323;12324;12325;12326;12327;12328;12329;12330;12331;12332;12333;12334;12335;12336;12337;12338;12339;23131;23132;23133;23134;23135;23136;23137;23138;23139;23140;23141;23142;23143;23336;2…	IPI00113141	Citrate synthase, mitochondrial;Citrate synthase	Cs;CS	Citrate synthase, mitochondrial	Q9CZU6;Q0QEL9	10	10	9	10	9	9	10	10	10	10	10	9	10	51.736	464	4.05e-84	28.7	28.7	32.1	32.1	28.7	32.1	32.1	32.1	28.7	28.7	32.1	28.7	28.7	11273000	4984600	5105300	6688300	2980000	5255900	440650000	404540000	181850000	110220000	105020000	17939000	19665000	9420000
115	2806;2807;2808;2809;2810;2811;7589;7590;7591;7592;7593;7594;8831;8832;8833;8834;8835;8836;8837;8838;8839;8840;8841;8842;8843;9040;9041;9042;9043;9044;9045;9046;9047;9048;9049;9050;9051;9052;16025;16026;16027;16028;16029;16030;16031;16032;16033;16034;16035;16036;16037;16038;16039;16040;16041;16042;16043;16044;16045;16046;16047;16048;16049;21498;21499;21500;21501;21502;21503;21504;21505;21506;21507…	IPI00113146;IPI00474207	Ccdc19 protein;Coiled-coil domain containing 19;MCG117653;Putative uncharacterized protein	Ccdc19;mCG_117653;Nesg1	nasopharyngeal epithelium specific protein 1	Q9D9U9	15	15	20	20	20	22	20	21	22	15	22	21	21	65.825	551	3.3157e-90	26.5	22.9	29.8	33.2	29	35.4	36.1	36.1	33.4	30.1	37.7	33.6	37.6	1418200	1001100	1270600	1584500	718870	1322800	96671000	74779000	41520000	16630000	35042000	9630000	4443300	1634400
116	11206;11207;11208;11209;11210;11211;11212;11213;11214;38076;38077;38078;38079;38080;38081;38082;38083;38084;38085;38086;38087;38088;38089;38090;38091;38092;38093;38094;38095;38096;38097;38098;38099;38100;38101;38102;38103;38104;38105;38106;38107;38108;38109;46464;46465;46466;46467;46468;46469;46470;46471;46472;46473;46474;46475;48614;48615;48616;48617;48618;48619;48620;48621;48622;48623;48624;486…	IPI00113173;IPI00881050	Radial spoke head protein 9 homolog;Putative uncharacterized protein	Rsph9	Radial spoke head protein 9 homolog	Q9D9V4;Q3TMP7	7	7	8	8	8	8	7	9	7	7	8	5	8	31.331	276	1.5607e-56	25.7	25.7	30.1	30.1	30.1	30.1	27.5	33	27.5	27.5	30.1	20.3	30.1	1436100	633320	983210	1383500	538700	1061700	112420000	101300000	38851000	22856000	21890000	4242100	3522800	1516500
117	37008;37009;37010;37011;37012;37013;37014;37015;37016;37017;37018;37019;37020	IPI00125776;IPI00113187	Deafness dystonia protein 1 homolog;Mitochondrial import inner membrane translocase subunit Tim8 A;MCG115064;MCG16602;Translocase of inner mitochondrial membrane 8 homolog a1 (Yeast);Putative mitochondrial import inner membrane translocase subunit Tim8 A-B	Ddp1;Tim8a;Timm8a;Timm8a1;mCG_115064;mCG_16602;RP23-91G19.4-001;Timm8a2;Timm8ab	Mitochondrial import inner membrane translocase subunit Tim8 A;Putative mitochondrial import inner membrane translocase subunit Tim8 A-B	Q9WVA2;B1AV37;Q4FZG7	1	1	1	1	0	1	1	1	1	1	1	1	1	11.042	97	0.00033962	11.3	11.3	11.3	11.3	0	11.3	11.3	11.3	11.3	11.3	11.3	11.3	11.3	15729	12459	13927	27400	0	14548	1539200	1924500	452220	289330	253850	118970	55582	17730
118	5697;5698;5699;5700;5701;5702;5703;5704;5705;5706;5707;5708;5709;5710;5711;5712;5713;5714;5715;5716;5717;5718;5719;5720;5721;5722;5723;5724;5725;5726;5727;5728;5729;5730;5731;5732;5733;5734;5735;5736;5737;34715;34716;34717;34718;34719;34720;34721;34722;34723;34724;34725;34726;34727;34728;34729;34730;34731;34732;34733;34734;34735;34736;34737;34738;34739;68504;68505;68506;68507;68508;68509;68510;70…	IPI00113208;IPI00653601	Uncharacterized protein C9orf9 homolog;Novel protein;RIKEN cDNA 1700026L06, isoform CRA_a	1700026L06Rik;mCG_21785;RP23-362N19.4;RP23-362N19.4-001	Uncharacterized protein C9orf9 homolog	Q7TPM5;A2AHW2	6	7	7	7	7	7	5	7	6	6	5	7	6	19.482	168	1.4267e-90	39.3	39.9	39.9	39.9	39.9	39.9	26.8	39.9	39.3	39.3	35.1	39.9	39.3	4184700	2485900	2308200	4317000	1374100	2820100	251790000	218650000	115000000	71973000	72264000	26983000	10423000	2313700
119	37946;37947;37948;37949;37950;37951;37952;37953;37954;37955;37956;37957;37958;56976;56977;56978;56979;56980;56981;56982;56983;63555;63556;63557;63558;63559;63560;63561;63562;63563;63564	IPI00113214;IPI00881918;REV__IPI00227881;IPI00881491;IPI00881643	Deubiquitinating enzyme 5;Isopeptidase T;Ubiquitin carboxyl-terminal hydrolase 5;Ubiquitin thioesterase 5;Ubiquitin-specific-processing protease 5;Ubiquitin carboxyl-terminal hydrolase	Isot;Usp5	Ubiquitin carboxyl-terminal hydrolase 5;Ubiquitin carboxyl-terminal hydrolase	P56399;Q3U4W8	3	3	2	1	1	1	3	3	3	3	2	3	3	95.832	858	0.00031518	4.3	4.3	2.1	0.7	0.7	0.7	4.3	4.3	4.3	4.3	2.1	4.3	4.3	166630	127270	118530	379960	117460	255050	9752400	6964600	8216000	2839400	207370	601400	490080	185310
120	9020;9021;9022;9023;9024;9025;9026;9027;9053;41733;41734;41735;41736;41737;41738;41739;41740;41741;41742;41743;41744;41745;72340;72341;72342;72343;72344;72345;72346;72347;72348;72349;72350;72351;72352;72353;72354;72355;72356;72357;86083;86084;86085;86086;86087;86088;86089;86090;86091;86092;86093;86094;86095;86096;86097;86098;86099;112279;112280;112281;112282;112283;112284;112285;112286;112287;112…	IPI00113230;IPI00881546;IPI00881413	Uncharacterized protein C15orf26 homolog		Uncharacterized protein C15orf26 homolog;29 kDa protein	Q6P8Y0	5	6	5	6	5	6	6	6	6	6	6	5	6	34.388	303	7.4619e-45	22.4	30.4	22.4	30.4	22.4	30.4	30.4	30.4	25.7	30.4	30.4	22.4	30.4	495840	279930	380140	557310	183900	290260	29434000	25736000	11308000	7464300	10873000	2394700	1320400	482450
121	5743;5744;5745;5746;5747;5748;5749;5750;5751;5752;23230;23231;23232;23233;23234;23235;23236;23237;23238;23239;23240;23241;23242;23243;23244;23245;23246;29084;29085;29086;29087;29088;29089;29090;29091;29092;29093;29094;29095;29096;43344;43345;43346;43347;43348;43349;43350;43351;43352;43353;43354;43355;43356;43357;43358;43359;43360;43361;43362;43363;52339;52340;52341;52342;54919;54920;54921;54922;7…	IPI00875584;IPI00113241;IPI00856927;IPI00856352;IPI00665513;IPI00875929;IPI00857038;IPI00125787;IPI00664029;IPI00350414;IPI00857391;IPI00343021;IPI00625067	Rps19 protein;40S ribosomal protein S19	Rps19	Rps19 protein;40S ribosomal protein S19;23 kDa protein;19 kDa protein;hypothetical protein;hypothetical protein;15 kDa protein;hypothetical protein isoform 3;similar to Rps19 protein;similar to Rps19 protein;8 kDa protein	Q5M9P3;Q9CZX8	9	8	6	2	5	3	9	11	9	11	5	3	4	17.369	157	1.2086e-50	46.5	43.3	36.9	14.6	30.6	20.4	39.5	52.2	44.6	52.2	26.8	20.4	24.8	1367000	361920	370530	13126	53448	18946	51469000	41659000	18100000	19776000	5440900	425610	391250	1459300
122	20089;20090;20091;20092;20093;20094;20095;20096;20097;20098;20099;20100;20101;20102;20103;20104;20105;21877;21878;21879;21880;21881;21882;21883;21884;21885;21886;21887;21888;21889;21890;21891;21892;30537;30538;30539;30540;30541;30542;30543;30544;30545;30546;30547;30548;30549;30550;30551;30552;30553;30554;30555;30556;30557;30558;30559;30560;30561;30562;30563;30564;30565;30566;30567;30568;30569;305…	IPI00113242;IPI00874397	Lysozyme-like protein 3;Sperm acrosome membrane-associated protein 3;Sperm acrosome membrane-associated protein 3, membrane form;Sperm acrosome membrane-associated protein 3, processed form;Sperm lysozyme-like protein 1	Lyc3;Lyzl3;Sllp1;Spaca3	Isoform 1 of Sperm acrosome membrane-associated protein 3;Isoform 2 of Sperm acrosome membrane-associated protein 3	Q9D9X8-1;Q9D9X8;Q9D9X8-2	7	7	6	7	7	6	6	7	7	7	7	7	7	25.119	222	2.7377e-59	30.6	30.6	25.7	30.6	30.6	25.7	30.6	30.6	30.6	30.6	30.6	30.6	30.6	10645000	5449600	3436200	3988700	1692600	2629300	362980000	300930000	114280000	97472000	97457000	56232000	16998000	6811400
123	75558;75559;75560;75561;75562;75563	IPI00918921;IPI00918685;IPI00113257;IPI00672748;IPI00402913;IPI00282873;IPI00919055;IPI00464127;IPI00761442;IPI00670546	Novel protein, possible orthologue of human TMEM189-UBE2V1;Ubiquitin-conjugating enzyme E2 variant 1;CROC-1;Putative uncharacterized protein;Ubc-like protein MMS2;Ubiquitin-conjugating enzyme E2 variant 2;MCG127675;Ubiquitin-conjugating enzyme E2 variant 2, isoform CRA_a	RP23-118A2.10-001;RP23-118A2.7-002;Ube2v1;Croc1;RP23-118A2.7-001;Mms2;Ube2v2;Uev2;mCG_126823;mCG_127675;RP23-310H3.1-001;RP23-118A2.7-005	Novel protein, possible orthologue of human TMEM189-UBE2V1;Ubiquitin-conjugating enzyme E2 variant 1;Isoform 1 of Ubiquitin-conjugating enzyme E2 variant 1;16 kDa protein;Isoform 1 of Ubiquitin-conjugating enzyme E2 variant 2;hypothetical protein;Ubiquitin	B7ZBY8;B7ZBY7;Q9CZY3-1;Q9CZY3;Q569Y6;Q9D2M8-1;Q9D2M8;Q4VBX4;B7ZBY6;Q9CZY3-2;Q9D2M8-2	1	1	0	0	1	0	1	0	0	1	1	0	0	28.089	244	0.0040293	4.1	4.1	0	0	4.1	0	4.1	0	0	4.1	4.1	0	0	82808	25259	0	0	16675	0	4756100	0	0	1568700	519600	0	0	67723
124	11484;11485;116424;116425;116426;116427;116428;116429;116430;116431;137005;137006;137007	IPI00113262	26S proteasome non-ATPase regulatory subunit 14;26S proteasome regulatory subunit RPN11;MAD1;Proteasome (Prosome, macropain) 26S subunit, non-ATPase, 14;Proteasome (Prosome, macropain) 26S subunit, non-ATPase, 14, isoform CRA_b;Putative uncharacterized protein	Pad1;Psmd14;mCG_15136;RP23-1O11.2-001	26S proteasome non-ATPase regulatory subunit 14	O35593;A2AR77;Q3UD26;Q9CSU2	1	0	1	0	2	1	1	3	2	1	1	0	0	34.577	310	0.00072745	5.2	0	5.2	0	7.4	2.3	5.2	12.6	10.3	5.2	5.2	0	0	3779.8	0	6774.4	0	16879	57825	783330	4285600	1296900	217360	159950	0	0	22842
125	6772;6773;6774;6775;6776;6777;6778;6779;6780;6781;6782;6783;6784;130987;130988;130989;130990;130991;130992;130993;130994;130995;130996;130997;135508;135509;135510;135511;135512;135513;135514;135515	IPI00113283	MCG1031886;Novel protein likely orthologue of human testis expressed sequence 13A (TEX13A);Putative uncharacterized protein	1700025D03Rik;mCG_1031886;RP23-149B17.1;RP23-149B17.1-001;Tex13a	MCG1031886	A2AFS9;Q9D9Z2	3	3	3	2	2	1	2	2	3	3	2	3	3	42.718	377	1.9318e-31	9.5	9.5	9.5	6.1	6.6	3.2	6.6	6.6	9.5	9.5	6.6	9.5	9.5	155390	69224	72713	71278	26660	9356.8	6909300	6397400	3575900	2503900	1596700	909110	461360	129630
126	55346;55347;55348;55349;55350;55351;55352;55353;55354;55355;55356;55357	IPI00113290	Histone H2B subacrosomal variant	Subh2bv	Histone H2B subacrosomal variant	Q9D9Z7	1	1	1	1	1	1	1	1	1	0	1	1	1	14.197	123	4.3608e-19	9.8	9.8	9.8	9.8	9.8	9.8	9.8	9.8	9.8	0	9.8	9.8	9.8	60963	15663	21617	78498	39829	51645	2868300	4207100	1599400	0	1644000	556490	363310	55345
127	32391;32392;32393;32394;32395;32396;32397;32398;32399;32400;32401;32402;39569;39570;39571;39572;39573;39574;39575;39576;39577;39578;39579;39580;39581;42309;42310;42311;42312;63224;63225;63226;63227;63228;63229;63230;63231;63232;63233;63234;63235;63236;63237;63238;63239;63240;63241;63242;63243;63244;63245;63246;63247;63248;63249;63250;63251;63252;63253;63254;63255;63256;63257;63258;63259;63260;632…	IPI00113308;IPI00882261	Rhophilin-associated oppo protein;Rhophilin-associated protein 1;Ropporin-1	Ropn1	Ropporin-1;17 kDa protein	Q9ESG2	8	8	8	8	7	8	8	8	9	8	9	9	9	24.002	212	2.6536e-81	45.8	45.8	45.8	45.8	44.8	45.8	45.8	45.8	49.1	45.8	49.1	49.1	49.1	5128100	3278800	6161400	8835200	2753000	5844500	381050000	310540000	204480000	94046000	134500000	43626000	20176000	3970000
128	4473;4474;4475;4476;4477;4478;4479;4480;4481;4482;4483;4484;4485;4486;4487;4488;4489;4490;4491;4492;6510;6511;6512;6513;6514;6515;6516;6517;6518;6519;6520;6521;6989;6990;6991;6992;6993;6994;6995;6996;6997;6998;6999;7000;7001;7002;7003;7004;7005;7006;7007;7008;7009;7010;7011;7012;7013;7014;12540;12541;12542;12543;12544;12545;12546;12547;12548;12549;12550;12551;12552;12553;12554;12555;12556;31566;3…	IPI00113347;IPI00875497;IPI00856889;IPI00856855;IPI00757912;IPI00757376;IPI00886228	Carnitine acetyltransferase;Carnitine O-acetyltransferase;Putative uncharacterized protein	Crat;RP23-395P6.8-001	Carnitine O-acetyltransferase;carnitine acetyltransferase	P47934;Q3TCG3;Q3V1Y3	25	23	23	23	24	24	24	24	24	24	24	22	23	70.924	626	1.1503e-247	40.3	37.9	37.9	37.9	38.8	39.5	38.7	38.7	38.8	38.7	38.7	36.6	37.2	12168000	5423900	6426800	10172000	4209400	7008000	743940000	541400000	278550000	152600000	172110000	44335000	28369000	11234000
129	417;418;419;420;421;422;423;424	IPI00113377;IPI00118632;IPI00134920;IPI00753932;IPI00661192	60S acidic ribosomal protein P1;MCG10168;Putative uncharacterized protein;Ribosomal protein, large, P1;Rplp1 protein	Rplp1;mCG_10168	60S acidic ribosomal protein P1;similar to acidic ribosomal phosphoprotein P1 isoform 1;similar to acidic ribosomal phosphoprotein P1 isoform 1;similar to acidic ribosomal phosphoprotein P1 isoform 1;similar to acidic ribosomal phosphoprotein P1	P47955;Q58E35	0	0	0	1	0	0	1	1	1	1	1	1	0	11.475	114	0.0080951	0	0	0	14	0	0	14	14	14	14	14	14	0	0	0	0	1374	0	0	64218	165240	31405	32272	22017	4856.9	0	0
130	51874;51875;51876;51877;51878;51879;51880;51881;51882;51883;51884;63838;63839;63840;63841;63842;63843;63844;63845;63846;63847;63848;87808;87809;87810;87811;87812;87813;87814;87815;87816;87817;87818	IPI00113394;IPI00230660;IPI00857457;IPI00857288;IPI00857931;IPI00850815;IPI00849692;IPI00849417;IPI00749889;IPI00621613	40S ribosomal protein S15a;Putative uncharacterized protein;Ribosomal protein S15A;Ribosomal protein S15a, isoform CRA_c	Rps15a;mCG_141494	similar to Rps15a protein;40S ribosomal protein S15a;12 kDa protein;8 kDa protein;8 kDa protein;similar to Rps15a protein;similar to hCG1994130;similar to hCG1994130;similar to hCG1994130	P62245;Q5M9M4	3	3	3	1	3	0	3	3	3	3	3	3	2	21.278	188	2.9531e-16	16.5	16.5	16.5	4.3	16.5	0	16.5	16.5	16.5	16.5	16.5	16.5	12.2	525300	121420	173190	12530	41477	0	24330000	18471000	6951900	7455800	2355400	546260	191700	467960
131	44701;44702;44703;44704;44705;44706;44707;44708;44709;44710;44711	IPI00113408	Phosphoriboisomerase;Ribose-5-phosphate isomerase	Rpi;Rpia	Ribose-5-phosphate isomerase	P47968	1	1	1	1	0	1	1	1	1	1	1	1	0	32.45	303	0.0011745	5.3	5.3	5.3	5.3	0	5.3	5.3	5.3	5.3	5.3	5.3	5.3	0	5931.5	2406.3	3257.9	2853.1	0	1459	348370	315580	65702	109070	58500	14862	0	5111.7
132	110979;110980;110981;110982;110983;110984;110985;110986;110987;110988;110989	IPI00751101;IPI00113533;IPI00885612	CD40 ligand-activated specific transcript 3;Proteasome assembly chaperone 2;Tumor necrosis factor superfamily member 5-induced protein 1	Clast3;Psmg2;Tnfsf5ip1	similar to Clast3 protein;Isoform 1 of Proteasome assembly chaperone 2;Isoform 3 of Proteasome assembly chaperone 2	Q9EST4-1;Q9EST4;Q9EST4-3	0	0	1	1	1	1	1	1	1	1	1	1	1	31.746	285	1.7069e-07	0	0	3.2	3.2	3.2	3.2	3.2	3.2	3.2	3.2	3.2	3.2	3.2	0	0	25123	30271	20434	22576	2714500	2380300	725640	1229900	618910	305060	179160	0
133	26113;26114;26115;26116;26117;26118;26119;26120;26121;26122;26123	IPI00869475;IPI00113713;IPI00474487;IPI00849174;IPI00463297	60S ribosomal protein L36	Rpl36;mCG_20352	ribosomal protein L36;hypothetical protein;hypothetical protein;similar to rat ribosomal protein L36;hypothetical protein	Q5M9L1;Q6ZWZ4	1	1	1	0	1	0	1	1	1	1	1	1	1	12.254	105	0.00050724	10.5	10.5	10.5	0	10.5	0	10.5	10.5	10.5	10.5	10.5	10.5	10.5	12634	6225.5	4037.5	0	2078.7	0	567000	669340	142420	104500	305370	34167	42331	12092
134	20185;20186;20187;20188;20189;20190;20191;20613;20614;20615;20616;20617;20618;20619;20620;88210;88211;88212;88213;88214;88215;88216;121257;121258;121259;121260;121261;121262;121263;121264;121265;121266;121267;121268;121269;121270	IPI00113738;IPI00355382	T1-TrpRS;T2-TrpRS;Tryptophan--tRNA ligase;Tryptophanyl-tRNA synthetase, cytoplasmic;Putative uncharacterized protein;Wars protein	Wars;Wrs	Isoform 1 of Tryptophanyl-tRNA synthetase, cytoplasmic;Isoform 2 of Tryptophanyl-tRNA synthetase, cytoplasmic	P32921-1;P32921;Q3UDG2;Q4FJZ4;P32921-2;Q3U6U7	4	3	1	0	0	0	4	4	3	4	3	2	3	54.357	481	2.2419e-38	12.7	9.1	2.5	0	0	0	12.7	12.7	9.4	12.7	9.4	6.7	10.2	116780	11645	3044.9	0	0	0	4974200	4084300	632370	2273300	549630	43310	61325	74135
135	5652;5653;5654;5655;5656;5657;5658;5659;5660;5661;5662;5663;5664;5665;5666;5667;5668;5669;5670;5671;5672;5673;5674;5675;5676;5677;5678;5679;5680;5681;5682;5683;5684;5685;5686;5687;5688;5689;5690;5691;5692;5693;5694;5695;5696;47605;47606;47607;47608;47609;47610;47611;47612;47613;47614;47615;47616;47617;47618;47619;76825;76826;76827;76828;76829;76830;76831;76832;76833;76834;76835;76836;76837;97900;…	IPI00113781;IPI00856519;IPI00856744;IPI00319524;IPI00776052;IPI00153722;IPI00775978;IPI00653134;IPI00653604;IPI00153418	Diazepam-binding inhibitor-like 5;Endozepine-like peptide;Diazepam binding inhibitor-like 5;Putative uncharacterized protein	Dbil5;mCG_10795;RP23-147P4.1-001	Diazepam-binding inhibitor-like 5	O09035;Q545L5	8	8	8	8	7	8	7	8	7	8	8	8	8	9.8645	87	4.6282e-88	75.9	75.9	75.9	75.9	69	75.9	69	75.9	69	75.9	75.9	75.9	75.9	33631000	28993000	22327000	27731000	12326000	17676000	1734300000	1384500000	807330000	215500000	466590000	201730000	93966000	33072000
136	11185;11186;11187;11188;11189	IPI00113798;IPI00622270;IPI00894927	Synaptosomal-associated protein;Synaptosomal-associated protein 23;Syndet;Vesicle-membrane fusion protein SNAP-23	RP23-158L6.2-002;Snap23;Sndt;mCG_11986;RP23-158L6.2-001;SNAP-23;RP23-158L6.2-005	Synaptosomal-associated protein;Synaptosomal-associated protein 23;Synaptosomal-associated protein	Q9D3L3;O09044;A2AKH4;B0R030	1	0	0	0	0	0	1	0	1	1	1	0	0	24.55	221	1.9023e-37	7.7	0	0	0	0	0	7.7	0	7.7	7.7	7.7	0	0	37201	0	0	0	0	0	1825000	0	601220	542700	476480	0	0	37230
137	6418;6419;6420;6421;6422;6423;6424;6425;6426;6427;6428;6429;6430;14186;14187;14188;14189;14190;14191;14192;14193;14194;14195;14196;24415;24416;24417;24418;24419;24420;24421;24422;24423;24424;24425;24426;24427;44191;44192;44193;44194;44195;44196;44197;44198;44199;44200;44201;44202;44203;44204;44205;44206;44207;44208;44209;44210;44211;44212;44213;44214;44215;44216;62835;62836;62837;62838;62839;6284…	IPI00759856;IPI00113800	Interleukin-4-induced protein 1;L-amino-acid oxidase;Protein Fig-1	Fig1;Il4i1	Isoform 2 of L-amino-acid oxidase;Isoform 1 of L-amino-acid oxidase	O09046-2;O09046;O09046-1	11	11	12	10	8	11	14	15	13	13	11	7	8	71.169	638	4.5676e-91	22.1	22.1	24	19.6	13.3	20.8	30.1	31.3	27.3	27.3	22.3	12.1	13.3	1742700	692490	741780	505680	159660	293820	87384000	76457000	29054000	23893000	5959700	1187100	981120	1656500
138	3934;3935;3936;3937;3938;3939;3940;3941;3942;3943;3944;3945;3946;22957;22958;22959;22960;22961;22962;22963;22964;22965;22966;22967;22968;22969;22970;22971;22972;22973;22974;22975;22976;22977;22978;22979;23561;23562;23563;23564;23565;23566;23567;23568;41146;41147;41148;41149;41150;41151;41152;41153;41154;41155;41156;41157;41158;41159;55601;55602;55603;55604;55605;55606;93335;93336;93337;93338;9333…	IPI00113845	Macropain subunit C5;Multicatalytic endopeptidase complex subunit C5;Proteasome component C5;Proteasome gamma chain;Proteasome subunit beta type-1;Proteasome subunit C5;Proteasome subunit beta type	Psmb1;mCG_4504	Proteasome subunit beta type-1	O09061;Q6LCE5;Q6RI64	5	4	6	5	5	5	6	5	5	5	4	3	4	26.372	240	6.2829e-45	24.2	20.4	30	27.5	27.5	27.5	30	26.2	26.2	27.5	23.8	17.9	23.8	703890	430720	556020	350900	151080	196840	37545000	31982000	11241000	14605000	6477900	1073900	796620	598120
139	67186;67187;67188;67189;67190;67191;67192;67193;67194;67195;67196;67197;67198;67199;67200;67201;67202;67203;67204;67205;67206;67872;67873;67874;67875;67876;67877;67878;67879;67880;67881;67882;67883;67884;67885;67886;67887;67888;67889;67890;67891;67892;67893;67894;67895;67896;67897;67898;67899;67900;67901;67902;67903;67904;67905;67906;67907;67908;67909;103544;103545;103546;103547;103548;103549;103…	IPI00408495;IPI00462199;IPI00113869	Basic immunoglobulin superfamily;Basigin;HT7 antigen;Membrane glycoprotein gp42	Bsg	Isoform 1 of Basigin;Basigin (Fragment);Isoform 2 of Basigin	P18572-1;P18572;O55107;P18572-2;O55108	7	7	7	7	7	6	7	6	7	7	7	6	7	42.444	389	6.4387e-103	16.5	16.5	16.5	16.5	16.5	12.6	16.5	12.6	16.5	16.5	16.5	12.6	16.5	8543000	4352800	5735900	6855300	3603100	4756800	440150000	428280000	253080000	154630000	129480000	43646000	30569000	8651400
140	31718;75589;75590;75591;75592;75593;75594;75595;75596;75597;75598;75599;75600;75601	IPI00126191;IPI00113886	Lamin-B2;Putative uncharacterized protein	Lmnb2	Isoform B2 of Lamin-B2;Isoform B3 of Lamin-B2	P21619-1;P21619;P21619-2;Q3V159	0	0	0	0	0	0	0	0	1	0	0	0	0	67.317	596	0.0020302	1.3	1.3	1.3	1.3	1.3	1.3	1.3	1.3	2.7	1.3	1.3	1.3	1.3	0	0	0	0	0	0	0	0	479210	0	0	0	0	0
141	14112;14113;14114;14115;14116;14117;14118;14119;22143;22144;50761;50762;50763;50764;54923;54924;54925;54926;54927;54928;54929;54930;54931;54932;54933;54934;54935;54936;54937;78406;78407;78408;78409;78410;78411;78412;78413;78414;78415;78416;78417;78418;78419;78420;78421;78422;78423;78424;78425;78426;78427;78855;78856;78857;78858;78859;78860;78861;78862;78863;78864;78865;78866;78867;78868;78869;788…	IPI00113996;IPI00857740;IPI00857340	Biliverdin reductase B;Biliverdin-IX beta-reductase;Flavin reductase;NADPH-dependent diaphorase;NADPH-flavin reductase;Biliverdin reductase B (Flavin reductase (NADPH));Putative uncharacterized protein	Blvrb;mCG_22763	Flavin reductase;27 kDa protein;Putative uncharacterized protein	Q923D2;Q3U6G1;Q3TP34	6	4	4	3	4	1	4	3	5	7	5	4	3	22.197	206	1.2581e-66	33	26.7	20.9	17.5	21.8	4.9	26.7	18.4	31.1	36.4	30.1	26.7	17.5	1345400	730910	228910	98258	39144	21795	75538000	60048000	10626000	63453000	10338000	8087800	759220	1096900
142	7624;7625;7626;7627;7628;43006;43007;43008;43009;43010;43011;43012	IPI00114017;IPI00461322;IPI00653636	Annexin A7, isoform CRA_c;Putative uncharacterized protein;Annexin A7;Annexin VII;Annexin-7;Synexin;Anxa7 protein	Anxa7;mCG_5956;Anx7	annexin A7;Putative uncharacterized protein;Putative uncharacterized protein	Q3TT33;Q8CCV9;Q07076;Q3TJ49;Q3UYL7;Q8BP75;Q922A2	2	1	0	0	0	0	1	1	0	2	1	2	2	49.925	463	6.2351e-08	5.6	3.5	0	0	0	0	2.2	3.5	0	5.6	3.5	5.6	5.6	15098	2140.5	0	0	0	0	287860	0	0	360760	44051	78516	25711	9440.7
143	16455;16456;16457;16458;16459;16460;16461;16462;16463;43013;43014;43015;43016;43017;43018;43019;43020;43021;43022;43023;43024;43025;51607;51608;51609;51610;51611;51612;51613;51614;51615;51616;51617;51618;51619;51620;51621;65510;65511;65512;65513;65514;65515;92690;92691;92692;92693;92694;92695;92696;92697;92698;92699;92700;92701;92702;92703;92704;92705;92706;92707;116730;116731;142807;142808;14280…	IPI00114209;IPI00606398;IPI00669583	Glutamate dehydrogenase 1, mitochondrial;Putative uncharacterized protein	Glud;Glud1	Glutamate dehydrogenase 1, mitochondrial	P26443;Q3TSQ7	6	4	5	5	3	5	3	4	7	5	5	4	6	61.336	558	3.4928e-21	11.6	9.3	11.5	11.5	7.2	10.6	7.9	8.1	13.4	10.2	10.2	8.1	13.3	455130	67273	95493	89552	35184	104370	7094200	6899200	4795700	4375800	2419100	618670	2500600	538700
144	11707;11708;11709;11710;34299;34300;34301;34302;34303;34304;34305;34306;34307;34308;34309;34310;93714;93715;93716;93717;93718;93719;93720;93721;93722;93723;93724;93725;101464;101465;101466;101467;101468;101469;101470;101471;101472;101473	IPI00114246	Complex I-ESSS;NADH dehydrogenase [ubiquinone] 1 beta subcomplex subunit 11, mitochondrial;NADH-ubiquinone oxidoreductase ESSS subunit;Neuronal protein 15.6;NADH dehydrogenase (Ubiquinone) 1 beta subcomplex, 11;Ndufb11 protein	Ndufb11;Np15;mCG_126516;RP23-333P16.5-001	NADH dehydrogenase [ubiquinone] 1 beta subcomplex subunit 11, mitochondrial	O09111;B1AV40;Q4VBC9	3	2	3	2	3	2	3	3	3	3	3	4	4	17.444	151	2.359e-22	38.4	27.2	38.4	23.8	30.5	23.8	38.4	38.4	38.4	32.5	38.4	45	45	123920	31294	32849	16438	19934	12195	3620000	3701200	1184500	2494200	1735700	709880	429000	153200
145	8926;8927;8928;8929;8930;8931;8932;8933;8934;8935;8936;8937;8938;47173;47174;47175;47176;47177;47178;47179;47180;47181;47182;47183;84281;84282;84283;84284;84285;84286;84287;84288;84289;84290;84291;84292;123524;123525;123526;123527;123528;123529;123530;123531;123532;123533;123534;123535;123536;123537;123538;123539;123540;123541;123542;123543;123544;123545;123546;123547;123548;123549	IPI00114252	Glutathione-independent PGD synthase;Lipocalin-type prostaglandin-D synthase;Prostaglandin-D2 synthase;Prostaglandin-H2 D-isomerase;Prostaglandin D2 synthase (Brain);Prostaglandin D2 synthase (Brain), isoform CRA_c;Putative uncharacterized protein	Ptgds;mCG_18746;RP23-47P18.11-001	Prostaglandin-H2 D-isomerase	O09114;Q3V2G5	5	4	4	3	4	3	4	4	4	5	3	4	4	21.066	189	2.3166e-22	22.2	21.2	21.2	17.5	21.2	17.5	21.2	21.2	21.2	22.2	17.5	21.2	21.2	2083300	216720	344810	102990	140430	87412	22100000	17357000	6280800	11423000	4149800	1893700	956850	2194700
146	118394;118395;118396;118397;118398;118399;118400;118401;118402;118403;118404;118405;118406;118407;118408;118409;118410;118411;118412;118413;118414;118415;118416;118417;118418;118419;118420;118421;118422;118423;118424;118425	IPI00114256;IPI00380812;IPI00881694	Pantophysin;Synaptophysin-like protein 1;Putative uncharacterized protein	Pphn;Sypl;Sypl1	Isoform 1 of Synaptophysin-like protein 1;Isoform 2 of Synaptophysin-like protein 1;9 kDa protein	O09117-1;O09117;Q3U4T9;O09117-2;Q3TVX7	1	1	1	1	1	1	1	1	1	1	1	1	1	28.899	261	0.00023024	3.4	3.4	3.4	3.4	3.4	3.4	3.4	3.4	3.4	3.4	3.4	3.4	3.4	195110	208170	145890	187690	78448	110520	15641000	11024000	2689300	2445300	2799400	763140	608720	199150
147	26469;26470;26471;26472;26473;26474;26475;26476;26477;26478;26479;26480;26481;26482;26483;26484;26485;26486;26487;26488;26489;26490;26491;26492;26493;26494;26495;26496;26497;26498;26499;26500;60481;60482;60483;60484;60485;60486;60487;60488;60489;60490;60491;60492;72509;72510;72511;72512;72513;72514;72515;72516;72517;72518;121579;121580;121581;121582;121583;121584;121585;121586;121587;121588;12158…	IPI00114329;IPI00830535	Gamma-ECS regulatory subunit;Gamma-glutamylcysteine synthetase regulatory subunit;GCS light chain;Glutamate--cysteine ligase modifier subunit;Glutamate--cysteine ligase regulatory subunit;Putative uncharacterized protein;Gclm protein	Gclm;Glclr	Glutamate--cysteine ligase regulatory subunit;17 kDa protein	O09172;Q3T9P2;Q4FJZ6	2	4	3	3	3	3	4	4	4	4	4	4	4	30.534	274	3.2263e-40	11.3	19.7	15	15	15	15	19.7	19.7	19.7	19.7	19.7	19.7	19.7	197200	144450	103530	141520	51255	96615	19472000	16051000	4210500	5265900	4852400	966720	501510	282690
148	43365;43366;43367;43368;43369;43370;43371;43372;43373;43374;43375;43376;43377;43378;43379;43380;43381;43382;43383;43384;43385;72670;72671;72672;72673;72674;72675;72676;72677;72678;72679;72680;72681;72682;72683;72684;72685;72686;72687;72688;72689;72690;72691;72692;72693;72694;72695	IPI00114377	Cytochrome c oxidase subunit 7A2, mitochondrial;Cytochrome c oxidase subunit VIIa-liver/heart	Cox7a2;Cox7a3;Cox7al	Cytochrome c oxidase polypeptide 7A2, mitochondrial	P48771	2	2	2	2	2	2	2	2	2	2	2	2	2	9.2908	83	1.4749e-21	27.7	27.7	27.7	27.7	27.7	27.7	27.7	27.7	27.7	27.7	27.7	27.7	27.7	4305700	2425900	2098400	2225400	1051600	1604100	167140000	136330000	89298000	35872000	33274000	9781900	4924700	4203600
149	13814;13815;13816;13817;13818;13819;13820;13821;13822;13823;13824;13825;13826;35975;35976;35977;35978;35979;35980;35981;35982;35983;35984;35985;35986;39770;39771;39772;39773;39774;39775;39776;39777;39778;39779;39780;39781;39782;39783;39784;45210;45211;45212;45213;45214;45215;45216;45217;45218;45219;45220;45221;45222;45223;45224;45225;45226;45227;45228;45229;45230;45231;45232;45233;45234;45235;452…	IPI00114380;IPI00130368;IPI00649719	Fibrous sheath component 2;Glutathione S-transferase Mu 5;GST class-mu 5	Fsc2;Gstm3;Gstm5	Glutathione S-transferase Mu 5	P48774	20	19	21	22	20	20	20	21	20	18	21	20	20	26.635	224	0	82.1	79.5	82.1	82.1	82.1	79.5	82.1	82.1	82.1	76.8	82.1	82.1	82.1	77968000	44779000	53958000	91052000	32726000	60683000	4996500000	4626200000	1839100000	1280400000	1134200000	276400000	156090000	64089000
150	343;344;345;346;347;348;349;350;351;352;353;354;5190;5191;5192;5193;5194;5195;5196;5197;5198;5199;5200;5201;5202;5203;5204;5205;5206;5207;5208;5209;5210;5211;5212;84383;84384;84385;84386;84387;84388;84389;84390;84391;84392;84393;84394;84395;109167;109168;109169;109170;109171;109172;109173;109174;109175;109176;117122;117123;117124;117125;117126;117127;117128;117129;117130;117131;117132;129365;1293…	IPI00114402	Hyaluronidase PH-20;Hyaluronoglucosaminidase PH-20;Sperm adhesion molecule 1;Sperm surface protein PH-20;Sperm adhesion molecule 1 variant 1;Sperm adhesion molecule 1 variant 2	Ph20;Spam;Spam1	Hyaluronidase PH-20	P48794;Q5D1J0	8	6	8	7	7	6	6	8	8	8	7	7	8	58.498	512	3.8219e-53	16.8	10.2	16.8	16.6	16.6	13.9	12.3	16.8	16.8	16.8	12.9	12.9	16.8	471880	222670	327330	428380	192760	277010	26322000	20174000	11852000	6939100	7770000	1649900	1352800	406300
151	26320;26321;26322;26323;26324;26325;26326;26327;26328;26329;76086;76087;76088;76089;76090;76091;76092;76093;76094;76095;76096;86109;86110;86111;86112;86113;86114;86115;89881;89882;89883;89884;89885;89886;89887;89888;89889;89890;89891;102609;102610;102611;102612;102613;102614;102615;102616;102617;102618;102619;102620;102621;114530;114531;114532;114533;114534;114535;114536;114537	IPI00114560;IPI00170032;IPI00884469;IPI00121183;IPI00751303;IPI00622236	Ras-related protein Rab-1A;YPT1-related protein;RAB1, member RAS oncogene family, isoform CRA_a;Rab1A;Putative uncharacterized protein;RAB1, member RAS oncogene family;MKIAA3012 protein	Rab1;Rab1A;mCG_11056;RP23-19L22.4-001;mKIAA3012	Ras-related protein Rab-1A	P62821;Q0PD67;Q3UB66;Q5SW88;Q6ZPF0	1	0	0	0	0	0	1	1	1	1	1	1	1	22.677	205	2.3533e-13	37.1	31.2	31.2	9.3	9.3	17.6	31.7	25.9	37.1	37.1	31.2	33.2	31.2	30672	0	0	0	0	0	267750	363750	84880	192000	84139	21018	19958	21090
152	3876;3877;3878;3879;3880;3881;3882;3883;3884;3885;3886;3887;3888;11587;11588;11589;11590;11591;11592;11593;11594;11595;11596;11597;11598;11599;14460;14461;14462;14463;14464;14465;20149;20150;20151;20152;20153;20154;20155;20156;20157;20158;20159;20160;20161;20162;20163;20164;20165;20166;20167;20168;20169;20170;20171;20172;20173;20174;20175;20176;20275;20276;20277;20278;20279;20280;20281;20282;2028…	IPI00114593;IPI00480406;IPI00653007;IPI00117043;IPI00654242;IPI00110827;IPI00404804;IPI00266875;IPI00885994;IPI00885500	Actin, alpha cardiac muscle 1;Alpha-cardiac actin;Actin alpha cardiac;Actin, alpha, cardiac muscle 1;Putative uncharacterized protein;Alpha-actin (AA 27-375);Actin, aortic smooth muscle;Alpha-actin-2;Actin, alpha skeletal muscle;Alpha-actin-1;Skeletal muscle alpha-actin mRNA.;Alpha-actin (Aa 40-375);Actin, gamma-enteric smooth muscle;Alpha-actin-3;Gamma-2-actin;Smooth muscle gamma-actin;Actin, ga…	Actc;Actc1;RP23-230H3.3-001;alpha-cardiac actin;Acta2;Actsa;Actvs;Acta;Acta1;Acta3;Actg2;Actsg;mCG_133573	Actin, alpha cardiac muscle 1;Putative uncharacterized protein;Putative uncharacterized protein;Actin, aortic smooth muscle;Putative uncharacterized protein;Actin, alpha skeletal muscle;Actin, gamma-enteric smooth muscle;Smooth muscle gamma-actin;30 kDa pr	P68033;Q497E4;Q61273;Q61274;Q61275;Q9CXK3;Q3TG92;P62737;Q3U122;Q3UIJ3;P68134;Q61264;Q61272;P63268;Q3UJ36;Q61852	5	5	6	5	4	5	8	8	6	7	5	4	5	42.019	377	6.4374e-281	42.7	39.5	50.1	46.7	39.3	46.7	61.8	58.6	43	54.4	49.6	42.4	46.2	2669300	676050	595220	344200	165960	230850	118770000	107330000	21571000	55111000	14451000	6861400	2308100	1635800
153	47844	IPI00930882;IPI00114641	Putative uncharacterized protein;4F2 cell-surface antigen heavy chain;CD98 heavy chain	Slc3a2;Mdu1	solute carrier family 3, member 2 isoform a;4F2 cell-surface antigen heavy chain	Q3TN39;Q8BTJ9;P10852;Q3TIP1;Q3U144;Q60849	0	0	0	0	0	0	1	0	0	0	0	0	0	62.239	565	0.010151	0	0	0	0	0	0	2.5	0	0	0	0	0	0	0	0	0	0	0	0	1384100	0	0	0	0	0	0	0
154	7517;7518;7519;7520;7521;7522;7523;7524;7525;7526;7527;7528;7529;7530;7531;7532;7533;7534;7535;7536;7537;7538;7539;7540;7541;7542;7543;7544;7545;7546;7547;7548;28410;28411;28412;28413;28414;28415;28416;28417;28418;28419;28420;28421;28422;28423;28424;28425;28426;28427;28428;28429;28430;28431;28432;28433;28434;28435;28436;28437;28438;28439;28440;28441;28442;28443;28444;28445;28446;28447;28448;28449…	IPI00761713;IPI00461514;IPI00134534;IPI00874970;IPI00875901;IPI00876549;IPI00875277;IPI00876167;IPI00876432;IPI00114642;IPI00265768;IPI00554853;IPI00648991;IPI00874492;IPI00874654;IPI00875523;IPI00876550;IPI00282269;IPI00227930;IPI00348270;IPI00282266;IPI00453744;IPI00229539;IPI00553774;IPI00187543;IPI00124518;IPI00459318	Histone H2B type 1-P;Histone H2B;H2B 291A;Histone H2B type 1-F/J/L;Histone H2B type 1-K;h2B-143;Histone H2B type 1-B;H2B 291B;Histone H2B type 1-M;h2B-221;Histone H2B type 1-H;H2b 616;Histone H2B type 2-B;Histone H2B type 1-C/E/G;Histone H2B type 3-B;Histone H2B type 3-A;H2b 613;Histone H2B type 2-E;Hist2h2bb protein	Hist1h2bp;Gm13646;Hist1h2bc;LOC665622;mCG_50238;OTTMUSG00000013203;Hist1h2bb;H2b-f;H2b-j;H2b-l;H2b-n;Hist1h2bf;Hist1h2bj;Hist1h2bl;Hist1h2bn;Hist1h2bk;mCG_49392;Hist1h2bm;mCG_50239;Hist1h2bh;Hist2h2bb;Hist1h2be;Hist1h2bg;Hist3h2bb;Hist3h2ba;mCG_11694;RP23-441I8.1-001;Hist2h2be	Isoform 2 of Histone H2B type 1-P;Histone H2B;Histone H2B;15 kDa protein;15 kDa protein;15 kDa protein;14 kDa protein;14 kDa protein;14 kDa protein;Histone H2B type 1-F/J/L;Histone H2B type 1-K;Histone H2B type 1-B;Isoform 1 of Histone H2B type 1-P;15 kDa	Q8CGP2-2;Q8CGP2;Q921L4;Q8CBB6;P10853;A0JLV3;Q8CGP1;B2RVD5;Q64475;Q8CGP2-1;P10854;B2RTK3;Q64478;Q64525;Q6ZWY9;Q8CGP0;Q9D2U9;A2AB77;Q64524;Q8VEE3	3	2	1	1	2	1	3	3	3	3	3	3	3	15.565	138	6.17e-20	40.6	39.9	28.3	33.3	47.1	39.9	31.2	47.1	47.1	31.2	42	40.6	40.6	7006600	2129100	1338700	2062400	1661400	2215800	293920000	229240000	121990000	98473000	136180000	28035000	15480000	8066800
155	22752;22753;22754;22755;22756;22757;22758;22759;22760;22761;22762;22763;22764;96524;96525;96526;96527;96528;96529;96530;116300	IPI00114667	26S proteasome non-ATPase regulatory subunit 7;26S proteasome regulatory subunit RPN8;26S proteasome regulatory subunit S12;Mov34 protein;Proteasome subunit p40;Proteasome (Prosome, macropain) 26S subunit, non-ATPase, 7	Mov34;Mov-34;Psmd7;mCG_9335	26S proteasome non-ATPase regulatory subunit 7	P26516;A1L3B8	2	2	2	2	1	1	1	2	1	2	0	2	1	36.539	321	6.0723e-06	5.3	5.3	5.3	5.3	3.1	2.2	3.1	5.3	3.1	6.9	0	5.3	3.1	83565	50363	67849	53743	18019	20707	7977000	10523000	3977200	1233500	0	204690	56672	48986
156	2247;2248;2249;2250;2251;2252;2253;2254;2255;2256;2257;2258;2259;5907;5908;5909;5910;5911;5912;5913;12621;12622;12623;12624;12625;12626;12627;12628;12629;12630;12631;12632;12633;12634;15757;15758;15759;15760;15761;15762;15763;15764;15765;15766;17283;17284;17285;17286;17287;17288;17289;17290;17291;17292;47757;47758;47759;47760;47761;47762;47763;47764;47765;47766;47767;47768;47769;49020;49021;49022…	IPI00943457;IPI00114710	Putative uncharacterized protein;Pyruvate carboxylase, mitochondrial;Pyruvic carboxylase;Pyruvate carboxylase	Pcx;Pc	pyruvate carboxylase isoform 1;Pyruvate carboxylase, mitochondrial	Q3T9S7;Q3TCQ3;Q3UFS6;Q05920;Q62043;Q8BP54	10	9	11	8	10	9	10	10	9	11	10	10	10	129.83	1179	2.1291e-51	10.6	9.3	11.4	8.6	10.1	8.9	10.6	10.5	9.8	11.8	10.1	10.6	10.1	376080	114180	154060	163360	97432	155920	18453000	17469000	6088800	4107400	5206700	908310	568790	449440
157	112523;112524;112525;112526;120853;120854;120855;120856;120857;120858;120859;120860;120861;120862	IPI00114801;IPI00880424;IPI00880579	Inositol polyphosphate 1-phosphatase	Inpp1	Inositol polyphosphate 1-phosphatase;10 kDa protein;9 kDa protein	P49442	1	1	1	1	0	1	2	2	2	2	1	0	0	43.346	396	3.2176e-07	3	3	3	3	0	3	7.6	7.6	7.6	7.6	3	0	0	4431.3	3117.8	4347	2713.5	0	1048.9	688910	835160	180580	191390	25404	0	0	5668.2
158	47513;47514;47515;47516;47517;47518;47519;47520;47521;47976;47977;47978;47979;47980;47981;47982;47983;47984;47985;47986;61442;61443;61444;61445;61446;61447;61448;61449;61450;61451;61452;61453;61454;119337;119338;119339;119340;119341;119342;119343;119344;119345;119346;119347;119348;119349;119350;119351;119352;119353;119354;119355;139513;139514;139515;139516;139517;139518;139519;139520	IPI00114802	Protein phosphatase 1A;Protein phosphatase 2C isoform alpha;Protein phosphatase IA;PP alpha 2;Protein phosphatase 2C alpha 1b;Protein phosphatase 2C alpha 3;Putative uncharacterized protein	Ppm1a;Pppm1a;Pp2ca1b;Pp2ca3	Protein phosphatase 1A	P49443;Q8R4T7;Q9EQE2;Q9EQE3	1	2	3	2	3	3	4	4	4	3	3	4	4	42.432	382	2.7528e-18	6.3	9.2	13.9	10.5	13.9	13.9	18.3	18.3	18.3	13.6	15.2	18.3	18.3	61770	33103	99667	53656	38198	70853	13764000	10180000	4303900	2341500	1584300	1350800	585530	113440
159	4305;4306;4307;4308;59584;59585;59586;59587;59588;59589;59590;59591;59592;59593;89835;89836;89837;106665;106666;106667;106668;106669;106670;106671;106672;106673;106674;106675;106676;106677;140271;140272;140273;140274;140275;140276;140277;140278;140279	IPI00114819;IPI00881268	Methylosome protein 50;WD repeat-containing protein 77;Putative uncharacterized protein	Mep50;Wdr77	Methylosome protein 50;18 kDa protein	Q99J09;Q3V2T0	2	3	3	2	2	1	5	5	4	5	2	3	2	36.942	342	4.8926e-34	6.4	13.5	13.5	6.4	6.4	4.4	22.8	22.8	17.8	22.8	11.4	13.5	11.4	44358	46623	51501	19036	11985	6488.2	9386200	10070000	2259900	4048100	602730	245280	111860	66150
160	2770;2771;2772;2773;2774;2775;2776;2777;2778;2779;2780;2781;2782;2783;2784;2785;2786;2787;2788;2789;2790;2791;2792;2793;2794;6630;6631;6632;6633;6634;6635;6636;6637;6638;6639;6640;6641;48900;105417;105418;105419;105420;105421;105422;105423;105424;105425;105426;105427;105428;105429;105430;105431;105432;105433;105434;105435;105436	IPI00114878;IPI00877337;IPI00850730	Dehydrogenase/reductase SDR family member 7B	Dhrs7b	Isoform 1 of Dehydrogenase/reductase SDR family member 7B;Isoform 2 of Dehydrogenase/reductase SDR family member 7B;similar to Dehydrogenase/reductase (SDR family) member 7B	Q99J47-1;Q99J47;Q99J47-2	3	3	3	3	3	3	4	3	3	3	3	3	2	34.986	323	7.6301e-13	10.2	10.2	10.2	10.2	10.2	10.2	14.2	10.2	10.2	10.2	10.2	10.2	7.4	195560	128720	150230	58876	57496	65169	12799000	6010400	4185100	2705000	2072600	499460	131000	236590
161	12435;12436;12437;12438;12439;12440;12441;30882;30883;30884;30885;30886;30887;30888;30889;32782;32783;32784;32785;32786;32787;32788;34223;34224;34225;34226;46702;46703;46704;46705;46706;46707;46708;64551;64552;64553;64554;64555;64556;117710;117711;117712;117713;117714;117715;117716;117717;117718;117719	IPI00114958;IPI00457636;IPI00856249;IPI00129225;IPI00856646	Bradykinin;Kininogen-1;Kininogen-1 heavy chain;Kininogen-1 light chain	Kng;Kng1	Isoform HMW of Kininogen-1;Isoform 3 of Kininogen-1;51 kDa protein;Isoform LMW of Kininogen-1	O08677-1;O08677;O08677-3;O08677-2	3	3	3	0	0	0	6	7	4	6	3	6	7	73.101	661	6.4757e-31	7.1	5.1	5.3	0	0	0	13.8	15.4	6.8	13.5	7.1	12.3	15.4	58258	41165	25470	0	0	0	11928000	8164200	2601700	4842300	1174500	914760	449050	107100
162	6401;6402;85496	IPI00115065	Glia-derived nexin;Peptidase inhibitor 7;Protease nexin 1;Protease nexin I;Serine protease-inhibitor 4;Serpin E2;Putative uncharacterized protein;Serpine2 protein;Serine (Or cysteine) peptidase inhibitor, clade E, member 2, isoform CRA_b	Pi7;Pn1;Serpine2;Spi4;mCG_21670	Glia-derived nexin	Q07235;Q3TWH7;Q4FJU1;Q543R5	1	0	0	0	0	0	0	0	0	1	0	1	0	44.207	397	0.0053348	2	0	0	0	0	0	0	0	0	3	0	3	0	53938	0	0	0	0	0	0	0	0	544870	0	38495	0	0
163	27397;27398;27399;27400;27401;27402;27403;27404;27405;120676;120677;120678;120679;120680;120681;120699;120700;120701;120702;120703;120704;120705;120706;124955;124956;124957;124958;124959;124960;124961;124962;124963;124964;124965;124966	IPI00115157;IPI00845803	Alpha-synuclein;Non-A beta component of AD amyloid;Non-A4 component of amyloid precursor	Snca;Syn	Isoform 1 of Alpha-synuclein;Isoform 2 of Alpha-synuclein	O55042-1;O55042;O55042-2	4	3	2	1	1	0	4	4	1	4	3	4	4	14.485	140	4.7781e-41	37.9	36.4	20.7	11.4	11.4	0	37.9	37.9	11.4	37.9	36.4	37.9	37.9	142080	114760	21016	14341	7010.3	0	19930000	16725000	317940	6505100	1943200	2039500	224190	146960
164	46302;46303;46304;46305;46306;46307	IPI00115275	Annexin A13;Annexin XIII;Annexin-13;Putative uncharacterized protein	Anxa13	Annexin A13	Q99JG3;Q9CVK5	1	0	0	0	0	0	1	1	0	2	1	0	0	35.921	317	0.00042427	5	0	0	0	0	0	5	5	0	8.5	5	0	0	5774.5	0	0	0	0	0	204230	196400	0	1197900	17209	0	0	18372
165	70806;70807;70808;70809;70810;70811;70812;103642;103643;103644;103645;103646;103647;103648	IPI00222459;IPI00885264;IPI00115449;IPI00885827;IPI00876526;IPI00177078	Phosphorylase b kinase regulatory subunit alpha, skeletal muscle isoform;Phosphorylase kinase alpha 1;Putative uncharacterized protein	Phka1;RP23-210E20.1-001;RP23-210E20.1-004;RP23-210E20.1-005;RP23-210E20.1-003;RP23-210E20.1-002	phosphorylase kinase alpha 1 isoform 1;Phosphorylase kinase alpha 1;Isoform 1 of Phosphorylase b kinase regulatory subunit alpha, skeletal muscle isoform;Phosphorylase kinase alpha 1;Phosphorylase kinase alpha 1;phosphorylase kinase alpha 1 isoform 2	P18826-2;P18826;A2AI90;Q8CBA7;A2AI87;P18826-1;A2AI88;A2AI89;Q8BSV5;A2AI91;Q3TQJ0;Q3UV91	1	2	2	0	0	1	1	1	1	2	1	1	1	138.82	1241	0.00046106	0.6	0.6	0.6	0	0	0.6	0.6	0.6	0.6	0.6	0.6	0.6	0.6	226890	299290	188010	0	0	19207	15690000	7924300	4585700	5501100	2289800	760510	30792	283740
166	29586;29587;29588;29589;29590;29591;29592;29593;29594;29595;29596;29597;29598;29599;29600;29601;29602;29603;29604;29605;29606;29607;29608;29609;29610;29611;29612;29613;29614;29615;29616;29617;29618;29619;29620;29621;29622;29623;29624;56602;56603;56604;56605;56606;56607;56608;56609;56610;56611;56612;56613;56614;68295;68296;68297;68298;68299;68300;68301;68302;68303;68304;68305;68306;68307;73051;730…	IPI00115508;REV__IPI00875583;REV__IPI00341354;IPI00116705;IPI00553439;IPI00473910	15 kDa perforatorial protein;Fatty acid-binding protein 9;Testis lipid-binding protein;Testis-type fatty acid-binding protein	Fabp9;Perf15;Tlbp	Fatty acid-binding protein 9	O08716	12	12	12	12	11	11	12	11	12	11	11	11	11	15.017	132	0	74.2	74.2	74.2	74.2	74.2	74.2	74.2	74.2	74.2	74.2	74.2	74.2	74.2	90454000	45033000	48516000	51727000	27414000	42406000	5709600000	4438000000	2284200000	1083400000	1343700000	763150000	276460000	92592000
167	45603;45604;45605;45606;45607	IPI00885793;IPI00115522	Fibrinogen A-alpha-chain;Fibrinogen, alpha polypeptide	Fga	fibrinogen, alpha polypeptide isoform 1;fibrinogen, alpha polypeptide isoform 2	Q08284;Q99K47	0	0	0	0	1	0	1	1	0	1	0	0	1	87.428	789	4.7719e-18	0	0	0	0	1.6	0	1.6	1.6	0	1.6	0	0	1.6	0	0	0	0	3420.2	0	1919000	1461000	0	723950	0	0	21875	0
168	2986;2987;2988;2989;2990;2991;2992;99082	IPI00776023;IPI00115528;IPI00344681	Plastin 3 (T-isoform);Plastin-3;T-plastin;Putative uncharacterized protein;Plastin-1;Pls1 protein	Pls3;RP23-162M7.1-005;Pls1;AI427122	Plastin 3;Plastin-3;Plastin-1	B1AX58;Q99K51;Q3UJG9;Q3UKB1;Q3V0K9;Q3V3X1;Q8R0U6	2	1	1	1	1	0	1	1	0	0	0	0	0	71.745	639	0.00029779	3.8	1.6	1.6	1.6	1.6	0	1.6	1.6	0	0	0	0	0	115580	6286.1	11588	12547	12926	0	1250500	1132300	0	0	0	0	0	111430
169	17025;17026;17027;17028;17029;17030;17031;17032;17033;41160;41161;41162;41163;41164;46679;46680;46681;46682;46683;46684;46685;46686;46687;46688;46689;46690;76165;76166;76167;76168;76169;76170;87621;87622;87623;87624;87625;87626;87627;87628;87629;87630;117199;117200;117201;117202;117203;117204;117205;117206;117207;117208;117209;117210;117211;117212;117213;117214;117215;117216;117217;117218;117219;…	IPI00115564	Adenine nucleotide translocator 1;ADP,ATP carrier protein 1;ADP,ATP carrier protein, heart/skeletal muscle isoform T1;ADP/ATP translocase 1;mANC1;Solute carrier family 25 member 4;Putative uncharacterized protein	Anc1;Ant1;Slc25a4	ADP/ATP translocase 1	P48962;Q8BVI9	1	1	1	1	1	1	0	1	1	0	1	0	0	32.904	298	9.6315e-11	18.1	15.8	9.7	12.1	12.1	12.1	8.7	12.1	18.1	13.8	12.1	11.1	7.7	16394	7412.4	2690.7	4350	1714.9	5215	0	226140	201810	0	173260	0	0	12379
170	76778;76779;76780;76781;76782;76783;76784;76785;76786;76787;76788;76789	IPI00115580;IPI00752792	Eukaryotic translation initiation factor 3 subunit M;PCI domain-containing protein 1;Eukaryotic translation initiation factor 3, subunit M	Eif3m;Pcid1;RP24-297H17.12-004	Eukaryotic translation initiation factor 3 subunit M;Eukaryotic translation initiation factor 3, subunit M	Q99JX4;A2A702	1	1	1	1	1	1	1	1	1	1	1	0	1	42.516	374	1.3063e-11	3.2	3.2	3.2	3.2	3.2	3.2	3.2	3.2	3.2	3.2	3.2	0	3.2	10008	4895.1	7566.8	9198.9	1642	5516.3	1295100	951740	183460	412860	104970	0	21199	8663.2
171	23063;23064;23065;23066;23067;23068;23069;23070;23071;23072;23073;23074;23075;48328;48329;48330;48331;48332;48333;48334;66635;66636;66637;66638;72730;72731;72732;72733;72734;72735;72736;72737;72738;72739;72740;72741;72742;114307;114308;114309;114310;114311;114312;114313;114314;114315;114316;114317;114318;114319	IPI00115591;IPI00405343;IPI00850536;IPI00850396;IPI00851068;IPI00848764;IPI00169513;IPI00849138;IPI00225049;IPI00459008;IPI00114382	Casein kinase 1, gamma 2;Casein kinase 1, gamma 2, isoform CRA_b;Casein kinase I isoform gamma-2;Casein kinase I isoform gamma-3	Csnk1g2;mCG_13403;Csnk1g3	casein kinase 1, gamma 2 isoform 1;Casein kinase I isoform gamma-2;similar to casein kinase 1, gamma 3, isoform 1;similar to casein kinase 1, gamma 3, isoform 5;similar to casein kinase 1, gamma 3, isoform 2;similar to casein kinase 1, gamma 3, isoform 6;C	Q99K78;Q8BVP5;Q8C4X2	3	4	4	4	4	4	4	5	4	3	4	3	4	50.356	442	7.6495e-12	7.9	10	10	10	10	10	8.1	10.2	8.1	7.9	8.1	7.9	10	112050	67174	103330	98948	55765	61594	9219100	8572100	2769000	1360100	2110200	341800	309970	132240
172	4265;4266;4267;4268;4269;4270;4271;4272;4273;4274;4275;4276;4277;4278;4279;14289;14290;14291;14292;14293;14294;14295;14296;14297;14298;14299;50504;50505;50506;50507;50508;50509;50510;50511;50512;50513;50514;50515;50516;68968;68969;68970;68971;68972;68973;68974;68975;68976;68977;68978;68979;68980;68981;68982;75948;75949;75950;75951;75952;75953;75954;75955;75956;75957;75958;75959;75960;75961;75962;…	IPI00230550;IPI00115598	17-beta-hydroxysteroid dehydrogenase 8;3-oxoacyl-[acyl-carrier-protein] reductase;Estradiol 17-beta-dehydrogenase 8;Protein Ke6;Testosterone 17-beta-dehydrogenase 8	H2-Ke6;Hke6;Hsd17b8	Isoform Long of Estradiol 17-beta-dehydrogenase 8;Isoform Short of Estradiol 17-beta-dehydrogenase 8	P50171-2;P50171;Q5M9K0;P50171-1	5	5	5	5	5	5	5	4	5	4	5	5	5	28.396	275	1.6029e-58	28.7	28.7	28.7	28.7	28.7	28.7	27.6	22.9	28.7	20.4	28.7	28.7	28.7	488010	281890	288020	474830	166670	263010	53888000	18776000	10881000	5571100	12929000	5284100	1319100	461510
173	669;670;671;672;673;674;675;676;677;678;679;680;681;5852;5853;5854;5855;5856;5857;5858;5859;5860;5861;5862;5863;5864;7385;7386;7387;7388;7389;7390;7391;7392;7393;7394;7395;7396;7397;8788;8789;8790;8791;8792;8793;8794;16994;16995;16996;16997;16998;16999;17000;17001;17002;17003;17004;17005;17006;17007;17008;17009;17010;17011;17012;17013;17014;17015;17016;17017;17018;17019;17020;17021;17022;17023;17…	IPI00115607;IPI00474281;IPI00850941;IPI00858282	3-ketoacyl-CoA thiolase;Acetyl-CoA acyltransferase;Beta-ketothiolase;TP-beta;Trifunctional enzyme subunit beta, mitochondrial	Hadhb	Trifunctional enzyme subunit beta, mitochondrial;similar to Hydroxyacyl-Coenzyme A dehydrogenase/3-ketoacyl-Coenzyme A thiolase/enoyl-Coenzyme A hydratase (trifunctional protein), beta subunit;similar to Hydroxyacyl-Coenzyme A dehydrogenase/3-ketoacyl-Coen	Q99JY0	13	13	15	16	14	15	18	16	17	16	15	15	15	51.386	475	3.9652e-120	29.9	27.4	34.9	39.6	34.9	36.4	42.9	37.3	32.2	37.3	38.3	34.7	34.9	3651500	1178300	2247700	2218000	743430	1197500	123390000	147790000	80086000	46405000	34389000	8782600	3576800	2937000
174	29896;29897;29898;29899;29900;29901;29902	IPI00115820;IPI00889263;IPI00652892;IPI00875137;IPI00652055	FGF receptor-activating protein 1;Post-GPI attachment to proteins factor 2;Putative uncharacterized protein	Frag1;Pgap2	Isoform 1 of Post-GPI attachment to proteins factor 2;Isoform 3 of Post-GPI attachment to proteins factor 2;29 kDa protein;Isoform 2 of Post-GPI attachment to proteins factor 2;Putative uncharacterized protein (Fragment)	Q3TQR0-1;Q3TQR0;Q3TQR0-3;Q3TQR0-2;Q3U6W8	1	1	1	0	0	1	0	0	1	1	0	1	0	30.462	263	0.00055478	4.2	4.2	4.2	0	0	4.2	0	0	4.2	4.2	0	4.2	0	444030	23873	24373	0	0	16274	0	0	503940	1871800	0	528950	0	614430
175	64620;64621;64622;64623;64624;64625;65197;65198;65199;65200;65201;65202;65203;65204;65205;65206;65207;65208;65209;96659;96660;96661;96662;96663;96664;96665	IPI00115827;IPI00651782	Glioblastoma-amplified sequence;Protein NipSnap homolog 2;Putative uncharacterized protein;Glioblastoma amplified sequence	Gbas;Nipsnap2	Protein NipSnap homolog 2;glioblastoma amplified	O55126;Q3TD78;Q7TMG8	2	1	2	3	2	3	2	1	3	2	2	1	1	32.932	281	6.1889e-05	6	2.8	6	9.6	6	9.6	6.4	2.8	9.6	6.4	6.4	2.8	2.8	110550	13039	56509	61783	22385	37842	1710900	1022500	1732500	577380	455670	87324	74696	78948
176	58227;58228;58229;58230;58231;58232;58233;58234;58235;58236;76164;95756	IPI00849448;IPI00115850;REV__IPI00453854	Isopentenyl pyrophosphate isomerase 1;Isopentenyl-diphosphate Delta-isomerase 1	Idi1	similar to Isopentenyl-diphosphate delta isomerase;Isopentenyl-diphosphate Delta-isomerase 1	P58044	0	1	1	1	1	1	0	0	2	2	1	1	1	32.477	283	0.00060463	0	3.2	3.2	3.2	3.2	3.2	0	0	7.4	5.3	3.2	3.2	3.2	0	6167.2	10116	24714	8625.6	13907	0	0	1199900	454010	204700	40633	23719	0
177	51651;51652;51653;51654;51655;51656;51657;51658;94622;94623;94624;94625;94626;94627;94628;94629;94630;94631;94632	IPI00857575;IPI00115862	Eukaryotic translation initiation factor 6;B4 integrin interactor;CAB;p27(BBP);Putative uncharacterized protein;MCG21067, isoform CRA_a;B4 integrin interactor homolog	Eif6;RP23-388H13.5-005;Itgb4bp;mCG_21067;RP23-388H13.5-001	Eukaryotic translation initiation factor 6;Eukaryotic translation initiation factor 6	A6PWZ2;O55135;Q3U740;Q3U818;Q3UA13;Q3UBJ6;Q545K4;Q9R071	1	1	1	1	1	1	2	1	2	1	2	2	2	26.58	245	1.49e-13	4.1	4.1	4.1	7.3	4.1	4.1	11.4	7.3	11.4	7.3	11.4	11.4	11.4	107020	31359	51940	7351.2	15725	18331	9008800	3373600	2017300	1982300	1235900	822490	320300	130670
178	6535;6536;6537;6538;6539;6540;6541;6542;6543;6544;6545;40168;40169;40170;40171;40172;40173;40174;40175;40176;40177;40178;40179;40180;54255;54256;54257;54258;54259;54260;54261;54262;54263;54264;54265;54266;54267;92943;92944;92945;92946;92947;92948;92949;92950;92951;125449;125450;125451;125452;125453;125454;125455;125456;125457;125458;125459;137826;137827;137828;137829;137830;137831;137832	IPI00115866;IPI00880581;IPI00880410;IPI00850155	Glyoxalase II;Hydroxyacylglutathione hydrolase, mitochondrial	Glo2;Hagh	Isoform 1 of Hydroxyacylglutathione hydrolase, mitochondrial;Isoform 2 of Hydroxyacylglutathione hydrolase, mitochondrial	Q99KB8-1;Q99KB8;Q99KB8-2	3	5	6	4	5	4	6	5	6	5	3	5	5	34.084	309	1.9928e-35	10	19.4	22.7	13.3	18.4	13.3	22.7	18.4	22.7	19.4	11.7	20.1	18.4	165370	162810	215700	144350	74695	80304	28100000	16316000	6434200	8268100	1894800	1934900	618460	240740
179	7204;7205;7206;7207;7208;7209;7210;7211;7212;7213;7214;56709;56710;56711;56712;56713;56714;56715;56716;56717;69390;69391;69392;69393;69394;69395;69396;69397;69398;69399;95011;95012;95013;95014;95015;95016;95017;95018;95019;95020;95021;95022;95023;95024;95025;95026;95027;95028;95029;95030;95031;117089;117090;117091;117092;117093;117094;117095;117096;131063;131064;131065;131066;131067;131068;131069…	IPI00115977	Malic enzyme 2;NAD-dependent malic enzyme, mitochondrial;Malic enzyme	Me2	NAD-dependent malic enzyme, mitochondrial	Q99KE1;Q3TSD4;Q3V2Y4	5	5	3	4	4	3	3	5	6	6	5	5	6	65.798	589	9.5324e-25	13.4	13.4	7	8.5	8.5	5.9	7	13.6	15.1	15.1	12.6	13.4	15.1	258190	137390	41154	58175	47720	25406	9808700	11629000	5414400	4952400	3847200	1257700	614260	235330
180	569;570;571;572;573;574;575;576;577;578;579;580;581;582;583;584;585;586;587;588;589;590;591;75012;75013;75014;75015;75016;75017;75018;75019;75020;75021	IPI00137735;IPI00115992;IPI00677917;IPI00848593;IPI00850188;IPI00461419;IPI00605858	40S ribosomal protein S25;MCG10725, isoform CRA_a;Putative uncharacterized protein;Ribosomal protein S25	Rps25;mCG_10725	40S ribosomal protein S25;similar to ribosomal protein S25;similar to hCG1640785;similar to hCG1640785;similar to ribosomal protein S25 isoform 1;similar to hCG1640785;similar to MGC82151 protein	P62852;Q58EA6	2	2	2	1	1	1	2	2	2	2	2	1	2	13.742	125	2.6719e-06	15.2	15.2	15.2	7.2	7.2	7.2	15.2	15.2	15.2	15.2	15.2	7.2	15.2	195160	73884	74132	30715	30436	15695	11011000	7507200	3199900	2648600	2378500	121590	251560	205210
181	126098	IPI00116033	Stanniocalcin-1;Putative uncharacterized protein;Stanniocalcin 1;Stanniocalcin	Stc;Stc1;mCG_5370	Stanniocalcin-1	O55183;Q3TSM0;Q3UEW5;Q3UQQ6;Q3UYW0;Q3UYZ1;Q71UE3;Q7TSN9	0	0	0	0	0	0	1	0	0	0	0	0	0	27.48	247	0.0077073	0	0	0	0	0	0	4.5	0	0	0	0	0	0	0	0	0	0	0	0	0	0	0	0	0	0	0	0
182	5444;5445;5446;5447;5448;5449;5450;5451;5452;5453;5454;5455;5456;5457;5458;5459;5460;5461;5462;5463;5464;5465;15131;15132;15133;15134;15135;15136;15137;15138;15139;15140;15141;15142;15143;15144;15145;15146;15147;15148;15149;15150;15151;18101;18102;18103;18104;18105;18106;18107;18108;18109;18110;18111;18112;18113;18114;18115;18725;18726;18727;18728;18729;18730;18731;18732;18733;18734;18735;18736;1…	IPI00116074	Aconitate hydratase, mitochondrial;Citrate hydro-lyase	Aco2	Aconitate hydratase, mitochondrial	Q99KI0	35	34	35	34	34	34	34	36	34	33	34	34	32	85.462	780	0	50.8	49.7	50.8	49.9	49.6	49.9	49.9	50.8	47.3	49.9	47.3	50	47.9	20845000	11288000	13010000	16540000	6833300	11555000	1027000000	884200000	393580000	244710000	421590000	94839000	44808000	19009000
183	11524;11525;11526;11527;11528;11529;94589;94590;94591;94592;94593;94594;94595;94596;94597;94598;94599;94600;94601	IPI00885252;IPI00116120	Programmed cell death protein 5;TF-1 cell apoptosis-related protein 19;MCG128907;Programmed cell death 5;Putative uncharacterized protein	Pdcd5;Tfar19;mCG_128907	22 kDa protein;Programmed cell death protein 5	P56812;Q564F6	1	1	2	1	1	1	2	2	2	2	1	2	1	21.985	205	2.0681e-49	6.3	6.3	11.7	6.3	6.3	6.3	11.7	11.7	11.7	11.7	6.3	11.7	6.3	18195	8318.3	20604	3281.1	2117.8	2768	4032200	2689900	617150	952880	136200	105530	29592	37950
184	960;961;962;963;964;965;966;967;968;969;970;971;972;973;974;975;976;977;14549;14550;14551;14552;14553;14554;14555;14556;14557;14558;14559;14560;14561;14562;14563;14564;14565;14566;14567;14568;14569;14570;14571;14572;14573;14574;14575;14576;14577;14578;14579;14580;14581;14582;14583;14584;14585;14586;14587;14588;25670;25671;25672;25673;25674;25675;25676;25677;25678;25679;25680;25681;25682;25683;256…	IPI00116154;IPI00785410	Cytochrome c oxidase, subunit Vb;MCG17741, isoform CRA_d;MCG23026;Novel protein similar to cytochrome c oxidase, subunit Vb (Cox5b);Putative uncharacterized protein;Cytochrome c oxidase polypeptide Vb;Cytochrome c oxidase subunit 5B, mitochondrial	Cox5b;mCG_17741;mCG_23026;RP23-298F22.4-001	cytochrome c oxidase, subunit Vb;Cytochrome c oxidase subunit 5B, mitochondrial	Q9D881;P19536	7	5	6	7	6	6	7	7	7	8	7	7	8	13.847	129	6.9867e-69	42.6	37.2	38	42.6	38	38	42.6	42.6	42.6	42.6	42.6	42.6	42.6	9225900	3972700	6833200	7111000	3015900	5346700	503120000	405100000	197310000	130810000	113940000	44406000	28384000	9105000
185	8020;8021;8022;8023;8024;8025;8026;8027;8028;8029;8030;8031;8032;8033;8034	IPI00116170	NADH dehydrogenase subunit 3;NADH-ubiquinone oxidoreductase chain 3	mt-Nd3;Mtnd3;Nd3;ND3	NADH-ubiquinone oxidoreductase chain 3	P03899;Q7GIP5	1	1	1	1	1	1	1	1	1	1	1	1	1	13.219	115	4.7165e-07	13	13	13	13	13	13	13	13	13	13	13	13	13	156760	108290	111660	148730	50405	90280	9670300	7680200	4093500	2252900	2497600	506990	289480	156760
186	45507;45508;45509;45510;45511;45512;45513;45514;45515;52942;52943;52944;52945;52946	IPI00116192	Antioxidant protein 1;Perioredoxin-3;Protein MER5;PRX III;Thioredoxin-dependent peroxide reductase, mitochondrial;Antioxidant protein	Aop1;Mer5;Prdx3	Thioredoxin-dependent peroxide reductase, mitochondrial	P20108;Q8K4K8	2	1	2	0	0	0	1	0	2	2	1	1	2	28.127	257	5.2106e-05	8.9	4.7	8.9	0	0	0	4.7	0	8.9	8.9	4.7	4.7	8.9	140700	7154.9	22361	0	0	0	380500	0	1241200	1114300	63278	49775	87085	99994
187	17270;17271;17272;17273;17274;17275;17276;17277;17278;17279;17280;17281;17282;19626;19627;19628;19629;19630;19631;19632;19633;19634;19635;19636;19637;19638;24637;24638;24639;24640;24641;24642;24643;24644;24645;24646;24647;24648;24649;48315;48316;48317;48318;48319;48320;48321;48322;48323;48324;48325;48326;48327;51885;51886;51887;51888;51889;51890;51891;51892;51893;51894;51895;51896;51897;51898;518…	IPI00116222	3-hydroxyisobutyrate dehydrogenase, mitochondrial;3-hydroxyisobutyrate dehydrogenase	Hibadh	3-hydroxyisobutyrate dehydrogenase, mitochondrial	Q99L13;A0ZNJ2	9	8	9	9	8	9	9	9	9	8	9	8	8	35.44	335	2.0301e-148	34.3	29.6	34.3	34.3	29.6	34.3	34.3	34.3	34.3	31.9	34.3	29.6	29.6	2807300	1209600	1327300	1898200	869660	1440600	157590000	120770000	54838000	34021000	36725000	13893000	6968400	2363600
188	20634;20635;20636;20637;20638;20639;47914;47915;47916;47917;47918;47919;47920;47921;47922;47923;81162;81163;81164;81165;81166;81167;81168;81169;81170;81171;81172;81173;81174;81175;81176;81177;81178;81179;81180;81181;81182;127564;127565;127566;127567;127568;127569;127570;127571;127572;127573;127574;127575;127576	IPI00116236	Glutathione S-transferase, theta 3;Glutathione S-transferase theta 3;Putative uncharacterized protein	Gstt3;mCG_5986	Glutathione S-transferase, theta 3	Q6P6I4;Q99L20	4	4	4	3	2	3	3	4	4	3	3	1	2	27.403	241	1.0295e-29	19.5	19.5	19.5	14.9	8.7	14.9	14.9	19.5	19.5	14.9	14.9	4.6	8.7	185060	108340	148570	91326	24485	68041	8428400	11689000	4298400	2707400	1454200	130180	62780	155490
189	45488;45489;45490;45491;45492;45493;45494;45495;45496;45497;45498;45499;45500;45501;45502;45503;45504;45505;45506;99669;99670;99671;99672;99673;99674;99675;99676;99677;99678;99679;99680;99681;99682;99683;99684;99685;99686;99687;99688	IPI00116254;IPI00828909	Antioxidant enzyme AOE372;Peroxiredoxin IV;Peroxiredoxin-4;Thioredoxin peroxidase AO372;Thioredoxin-dependent peroxide reductase A0372;Peroxiredoxin 4	Prdx4;RP23-395K13.3-003	Peroxiredoxin-4;Peroxiredoxin 4	O08807;B1AZS9	1	1	1	1	1	1	1	1	1	1	1	1	1	31.052	274	1.251e-06	6.9	6.9	6.9	6.9	6.9	6.9	6.9	6.9	6.9	6.9	6.9	6.9	6.9	392960	169860	12795	7373.7	4822.3	7993.1	1619100	20972000	3875000	8833500	223760	1308000	503480	404000
190	6448;6449;6450;6451;6452;6453;6454;6455;6456;6457;6458;6459;6460;12494;12495;12496;12497;12498;12499;12500;12501;12502;12503;12504;12505;12506;12507;12508;12509;12510;12511;12512;15794;15795;15796;15797;15798;15799;15800;15801;15802;15803;15804;15805;15806;15807;15808;15809;15810;15811;15812;15813;15814;15815;15816;22937;22938;22939;22940;22941;22942;22943;22944;22945;22946;22947;22948;22949;2295…	IPI00116277	A45;CCT-delta;T-complex protein 1 subunit delta	Cct4;Cctd;mCG_8764;RP24-143D17.2-001	T-complex protein 1 subunit delta	P80315;Q3TII0;Q3UJZ8;Q564F4	16	15	18	15	17	16	21	21	20	18	18	17	13	58.066	539	5.3849e-97	38.4	35.1	38.6	34.1	37.5	34.3	42.1	42.1	41.9	39.5	40.4	37.8	28.6	1166200	637840	1083500	966170	453930	650070	100470000	84676000	31355000	20733000	16380000	3287100	1385800	1324700
191	11247;11248;11249;11250;11251;11252;11253;11254;11255;11256;11257;14655;14656;14657;14658;14659;14660;14661;14662;14663;22843;22844;22845;22846;22847;22848;22849;22850;22851;22852;22853;22854;32755;32756;32757;32758;32759;32760;32761;32762;32763;32764;32765;32766;32767;32768;32769;32770;32771;32772;32773;32774;32775;32776;32777;32778;32779;39071;39072;39073;39074;39075;39076;39077;39078;39079;390…	IPI00116279;IPI00886090	CCT-epsilon;T-complex protein 1 subunit epsilon	Cct5;Ccte;Kiaa0098	T-complex protein 1 subunit epsilon	P80316	15	14	17	16	15	18	18	19	17	18	16	13	16	59.623	541	4.8232e-95	32.2	29	33.3	32.2	30.7	37.9	36.6	40.5	33.3	37.5	33.1	27.7	31.8	1689400	747860	1261500	921880	467530	719220	129350000	102660000	38570000	35129000	15987000	5397700	3366400	1725200
192	4165;4166;4167;4168;4169;4170;4171;4172;6940;6941;6942;6943;6944;6945;6946;6947;6948;6949;6950;6951;6952;6953;6954;6955;6956;6957;6958;6959;6960;6961;6962;17816;17817;17818;17819;17820;17821;17822;17823;17824;17825;17826;17827;17828;17829;17830;17831;17832;17833;17834;17835;30459;30460;30461;30462;30463;30464;30465;30466;30467;30468;44349;44350;44351;44352;44353;44354;44355;44356;44357;44358;4435…	IPI00116281	CCT-zeta-1;T-complex protein 1 subunit zeta;Chaperonin containing Tcp1, subunit 6a (Zeta);Chaperonin subunit 6a (Zeta);Putative uncharacterized protein;Cct6a protein	Cct6;Cct6a;Cctz;Cctz1;mCG_12435	T-complex protein 1 subunit zeta	P80317;Q3TI05;Q3TI62;Q3TIX8;Q3TW97;Q52KG9;Q8VEI1	7	7	6	8	5	6	7	8	5	6	6	5	5	58.004	531	1.4463e-89	21.8	21.8	22	28.8	16.2	23.4	27.3	28.8	18.1	22.8	23.7	15.6	17.3	505220	206700	293810	311550	170850	207170	41601000	38401000	10991000	14774000	5752900	1716200	802400	490740
193	7672;7673;7674;7675;7676;7677;7678;7679;7680;7681;7682;7683;8189;8190;8191;8192;8193;8194;8195;8196;8197;8198;8199;8200;8201;11269;11270;11271;11272;11273;11274;11275;11276;11277;11278;11279;11280;11281;28273;28274;28275;28276;28277;28278;28279;28280;28456;28457;28458;28459;28460;28461;28462;28463;28464;28465;28466;28467;28468;29553;29554;29555;29556;29557;29558;29559;29560;29561;29562;29563;2956…	IPI00116283	CCT-gamma;Matricin;mTRiC-P5;T-complex protein 1 subunit gamma;Putative uncharacterized protein;Chaperonin containing Tcp1, subunit 3 (Gamma);Chaperonin subunit 3 (Gamma);Chaperonin containing TCP-1 gamma subunit	Cct3;Cctg;mCG_8828	T-complex protein 1 subunit gamma	P80318;Q3TBM6;Q3U0I3;Q3U4U6;Q3UJP4;Q9R1U1	20	19	19	19	20	20	22	20	21	22	19	23	20	60.629	545	7.1994e-197	43.9	44.2	42.6	43.3	45.9	45.9	47.7	43.9	43.9	47.2	44.2	49.2	43.1	1784600	829610	1224600	1102600	644570	749930	127800000	113130000	41302000	36632000	28233000	7402600	4043000	1617600
194	4763;4764;4765;4766;4767;4768;4769;4770;4771;4772;4773;4774;4775;4776;4777;4778;4789;4790;4791;4792;4793;4794;4795;4796;4797;4798;4799;4800;40343;40344;40345;40346;40347;40348;40349;65359;65360;65361;65362;65363;65364;65365;65366;65367;65368;65369;65370;65371;65372;65373;65374;65375;65376;65377;69580;69581;69582;69583;69584;71355;71356;71357;71358;71359;71360;71361;71362;71363;71364;71365;71366;7…	IPI00116308	Hsc70-interacting protein;Protein FAM10A1;Protein ST13 homolog;Putative uncharacterized protein	Fam10a1;Hip;St13	Hsc70-interacting protein	Q99L47;Q3TGW8;Q3U3N7;Q3U8D2;Q3U9V1	5	5	8	3	6	4	7	7	6	7	4	7	4	41.655	371	1.0802e-58	16.7	16.7	23.2	8.1	15.4	11.9	21.3	21.3	21.3	21.3	14	18.6	13.5	292570	151040	457780	99968	53517	75308	37449000	27560000	9102900	16635000	2101600	1734200	588100	295930
195	2948;2949;2950;2951;22925;22926;22927;22928;22929;22930;22931;22932;22933;22934;22935;22936;23589;23590;29148;29149;29150;29151;29152;29153;29154;29155;29156;29157;29158;30921;30922;31799;31800;31801;31802;31803;31804;31805;31806;35284;35285;35286;35287;35288;35289;35290;35291;35292;35293;35294;35295;35296;58255;58256;58257;58258;58259;58260;58261;58262;58263;58264;58265;58266;58267;73479;73480;7…	IPI00116310	Axonemal beta dynein heavy chain 2;Ciliary dynein heavy chain 2;Dynein heavy chain 2, axonemal	Dnah2;Dnahc2	dynein, axonemal, heavy chain 2	P0C6F1	10	12	13	14	11	12	10	11	13	7	16	7	7	512.3	4462	1.1657e-45	3.2	3.6	4	4.3	3.1	3.8	3	3.4	3.7	2.4	4.7	2.3	2.3	927900	585540	367800	772690	215180	388790	23173000	20649000	14076000	3825300	12912000	5012700	1328500	487470
196	4801;4802;4803;4804;4805;4806;4807;4808;4809;4810;4811;6262;6263;6264;6265;6266;6267;6268;6269;6270;6271;73531;73532;73533;73534;73535;73536;73537;73538;73539;73540;73541;73542;85996;123033;123034;123035;123036;123037;123038;123039;123040;123041;123042;123043	IPI00116331;IPI00399631	Alpha-SGT;Small glutamine-rich tetratricopeptide repeat-containing protein alpha;Putative uncharacterized protein;Small glutamine-rich tetratricopeptide repeat (TPR)-containing, alpha, isoform CRA_b	Sgt;Sgta;mCG_12152	Isoform 1 of Small glutamine-rich tetratricopeptide repeat-containing protein alpha;Isoform 2 of Small glutamine-rich tetratricopeptide repeat-containing protein alpha	Q8BJU0-1;Q8BJU0;Q8BJU0-2;Q3TN35	4	3	3	2	2	4	4	4	5	4	3	4	3	34.322	315	7.052e-12	16.2	11.4	12.7	7.6	8.9	16.2	16.2	16.2	19.4	16.2	12.4	16.2	12.1	96990	39622	64547	15507	9612.4	25412	9516300	6517900	3013700	2114400	734400	358740	151620	73321
197	60468;60469;60470;60471;60472	IPI00116347	Actinin-associated LIM protein;Alpha-actinin-2-associated LIM protein;PDZ and LIM domain protein 3	Pdlim3	PDZ and LIM domain protein 3	O70209	0	0	1	0	0	0	1	1	1	1	0	0	0	34.299	316	0.01279	0	0	6	0	0	0	6	6	6	6	0	0	0	0	0	13097	0	0	0	5698600	3496000	689830	2377000	0	0	0	0
198	42245;42246;42247;42248;42249;42250;42251;42252;42253;42254;42255;42256;42257;42258;42259;42260;42261;42262;42263;42264;42265;42266;42267;42268;42269;42270;42271;42272;42273;42274;42275;42276;42277;42278;42279;42280;42281;42282;42283;42284;42285;42286;42287;42288;42289;42290;42291;42292;42293;42294;42295;42296;42297;42298;42299;42300;42301;42302;42303;42304;42305;42306;42307;42308;88046;88047;880…	IPI00896564;IPI00116436	Acrosomal vesicle protein 1;Acrosomal protein SP-10;MSA-63	Acrv1;mCG_4126	acrosomal vesicle protein 1 precursor;Acrosomal protein SP-10	B2RT20;P50289	2	3	3	3	3	3	3	3	3	3	3	3	3	27.948	261	7.6564e-46	8.8	11.9	11.9	11.9	11.9	11.9	11.9	11.9	11.9	11.9	11.9	11.9	11.9	21144000	12675000	16283000	11441000	6021700	7432100	1695600000	1178300000	714080000	526600000	295720000	146830000	87999000	31901000
199	18304;18305;18306;18307;18308;18309;18310;18311;18312;18313;18314;22145;22146;22147;22148;22149;22150;22151;22152;22153;22154;22155;22156;22157;22158;22159;22160;22161;22162;22163;22164;22165;22166;22167;22168;22169;22170;22171;22172;22173;22174;22175;22176;22177;22178;22179;22180;22181;22182;22183;22184;30760;30761;30762;30763;30764;30765;30766;30767;30768;30769;30770;30771;30772;30773;30774;376…	IPI00116498;IPI00853851;IPI00473203;IPI00118286;IPI00844680;IPI00227392;IPI00776377;IPI00750197;IPI00853781;IPI00775847;IPI00403324	14-3-3 protein zeta/delta;Protein kinase C inhibitor protein 1;SEZ-2;Putative uncharacterized protein	Ywhaz	14-3-3 protein zeta/delta;similar to 14-3-3 zeta	P63101;Q3UA58	9	9	10	9	7	9	11	9	10	9	8	9	9	27.771	245	1.0413e-286	52.2	55.5	63.3	60	46.9	60	60.4	49.4	52.7	52.2	55.1	52.2	53.9	7383000	4012600	4630400	2779900	1477200	1924000	442630000	343440000	168600000	161960000	62931000	28546000	12993000	7160200
200	36174;36175;36176;36177;36178;36179;36180;36181;36182;36183;36184;36185;36186;82679;82680;82681;82682;82683;82684;82685;82686;82687;82688;82689;82690;82691;117047;117048;117049;117050;117051	IPI00116563;IPI00132410;IPI00849548;IPI00458976;IPI00649007;IPI00648335	Ras-related protein Rab-5B;Rab5b protein;RAB5B, member RAS oncogene family;RAB5B, member RAS oncogene family, isoform CRA_a;Rab5B;Ras-related protein Rab-5A;Putative uncharacterized protein;Rab5A;Rab5a protein;RAB5A, member RAS oncogene family;RAB5B, member RAS oncogene family, isoform CRA_b;RAB5C, member RAS oncogene family	Rab5b;mCG_18696;Rab5B;Rab5a;mCG_14751;Rab5A;Rab5c;RP23-390D17.8-004	Rab5B;Ras-related protein Rab-5A;similar to Rab5B;RAB5B, member RAS oncogene family, isoform CRA_b;RAB5C, member RAS oncogene family	P61021;B2RPS1;Q0PD56;Q9CQD1;Q3UCX7;Q4VAA1;Q8C458;A2A5F5	1	0	1	0	0	0	0	1	0	1	1	0	0	25.274	229	4.0775e-07	15.7	9.6	15.7	9.6	4.8	9.6	9.6	15.7	9.6	15.7	15.7	9.6	9.6	1953.8	0	620.35	0	0	0	0	91629	0	22119	35158	0	0	1697.4
201	35494;35495;35496;35497;35498;35499;41041;41042;41043;41044;41045;41046;41047;47044;47045;47046;47047;47048;91440;91441;91442;91443;91444;91445;91446;91447;91448;133376;133377;133378;133379;133380;133381;133382;133383	IPI00116645;IPI00228258	Basic calponin;Calponin H1, smooth muscle;Calponin-1;Calponin 1;Calponin 1, isoform CRA_b;Putative uncharacterized protein	Cnn1;mCG_22833	Isoform Alpha of Calponin-1;Isoform Beta of Calponin-1	Q08091-1;Q08091;B2RSH3;Q8CBQ2;Q08091-2	4	3	5	0	1	0	4	5	5	4	1	1	2	33.355	297	2.1583e-54	18.9	14.5	22.6	0	4.4	0	18.2	22.6	22.6	18.2	6.4	3.7	8.1	688120	70734	168560	0	4926.5	0	16685000	34268000	5948800	8808900	78139	40893	39737	394580
202	79248;79249;79250;79251;79252;79253;79254;79255;79256;79257;79258;79259;79260;79261;79262;79263;79264;79265;79266;79267	IPI00221836;IPI00116697;IPI00230011;IPI00378145;IPI00757748;IPI00458129	Ras-related protein Rab-39A;RAB39, member RAS oncogene family;Rab39A;Putative uncharacterized protein;Ras-related protein Rab-6A;RAB6, member RAS oncogene family, isoform CRA_a;Rab6A;RAB6, member RAS oncogene family, isoform CRA_c;Ras-related protein Rab-6B;Rab6B;RAB6B, member RAS oncogene family	Rab39;Rab39a;mCG_147852;Rab39A;MNCb-1660;Rab6;Rab6a;mCG_2848;Rab6A;D9Bwg0185e;Rab6b;mCG_16153;Rab6B	Ras-related protein Rab-39A;Isoform 1 of Ras-related protein Rab-6A;Isoform 2 of Ras-related protein Rab-6A;Ras-related protein Rab-6B;20 kDa protein;similar to Rab6 protein	Q8BHD0;Q0PD15;Q8BLW7;P35279-1;P35279;Q0PD54;P35279-2;Q3U4W5;P61294;Q0PD53	1	1	1	1	1	1	1	1	1	1	1	1	1	24.977	217	6.0167e-16	5.1	5.1	5.1	5.1	5.1	5.1	5.1	5.1	5.1	5.1	5.1	5.1	5.1	516010	155520	165330	87961	58019	66272	14220000	12507000	4542800	6653600	2652600	913460	468510	495520
203	11486;11487;11488;11489;11490;45376;45377;45378	IPI00116713;IPI00654371;IPI00857202;IPI00856396	FK506-binding protein-associated protein;FKBP-associated protein;Glomulin;Putative uncharacterized protein	Fap48;Glmn	Glomulin;glomulin, FKBP associated protein isoform b;12 kDa protein;11 kDa protein	Q8BZM1;Q3TMW7;Q3T9A5	0	0	1	0	0	0	2	2	0	2	1	0	0	67.755	596	0.0014054	0	0	1.7	0	0	0	3.5	3.5	0	3.5	1.7	0	0	0	0	2184.9	0	0	0	323870	348280	0	101200	22191	0	0	0
204	56538;64110;64111;64112;64113;64114;64115;64116;64117	IPI00128760;IPI00116718;IPI00849320;IPI00849842;IPI00858089;IPI00408149	UbcM4;Ubiquitin carrier protein L3;Ubiquitin-conjugating enzyme E2 L3;Ubiquitin-protein ligase L3;Ubiquitin carrier protein;Putative uncharacterized protein	Ubce7;Ube2l3;mCG_1032217;mCG_131170	Ubiquitin-conjugating enzyme E2 L3;similar to LOC446231 protein;similar to ubiquitin-conjugating enzyme UbcH7 isoform 1;similar to ubiquitin-conjugating enzyme UbcH7;14 kDa protein;similar to ubiquitin-conjugating enzyme UbcH7 isoform 1	P68037;Q3TIH9;Q3TW19;Q561N4	1	1	0	1	0	1	1	1	1	1	1	0	0	17.861	154	0.0040924	5.8	5.8	0	5.8	0	5.8	9.7	5.8	5.8	5.8	5.8	0	0	18570	10787	0	11100	0	10519	613550	1687400	356980	695930	191340	0	0	16122
205	37676;37677;37678;37679;37680;37681;37682;37683;37684;37685;37686;37687;37688	IPI00222632;IPI00116729;IPI00751807	Ras-related protein Rab-31;Putative uncharacterized protein;Rab22B;Rab-14;Ras-related protein Rab-22A;Rab22A;RAB22A, member RAS oncogene family;RAB22A, member RAS oncogene family, isoform CRA_a;RAB22A, member RAS oncogene family, isoform CRA_c	Rab31;Rab22B;Rab22;Rab22a;mCG_13765;Rab22A;RP23-292G16.1-001;RP23-292G16.1-003	Rab31-like;Ras-related protein Rab-22A;RAB22A, member RAS oncogene family, isoform CRA_c	Q921E2;Q3TM43;Q3TXV4;P35285;Q0PD34;Q9CXG2;A2ARZ7	1	1	1	1	1	1	1	1	1	1	1	1	1	21.462	195	0.0012636	5.6	5.6	5.6	5.6	5.6	5.6	5.6	5.6	5.6	5.6	5.6	5.6	5.6	18087	4867.8	4350.5	4283.5	2306.8	2114.6	603410	1015700	148270	207560	115590	32464	23864	22736
206	27884;27885;27886;27887;27888;40155;40156;40157;40158;40159;40160;40161;40162;40163;40164;40165;40166;40167;66668;66669;66670;66671;66672;66673;66674;66675;66676;66677;66678;66679;98086;98087;98088;98089;98090;98091;98092;98093;98094;98095;98096;98097;98098;98099;98100;98101;98102;98103;98104;98105;98106;98107;98108;98109;98110;98111;131355;131356;131357;131358;131359;136178;136179;136180;136181;…	IPI00116748	Complex I-42kD;NADH dehydrogenase [ubiquinone] 1 alpha subcomplex subunit 10, mitochondrial;NADH-ubiquinone oxidoreductase 42 kDa subunit	Ndufa10	NADH dehydrogenase [ubiquinone] 1 alpha subcomplex subunit 10, mitochondrial	Q99LC3	8	8	8	7	7	8	6	7	8	7	8	7	8	40.603	355	1.0817e-109	18.9	18.9	19.7	19.4	18.6	19.7	14.4	16.3	18.9	16.3	19.7	16.3	19.7	1623500	561290	457890	732320	285310	526670	46640000	31341000	18749000	7454700	9313900	3495300	1452400	943080
207	8650;8651;8652;8653;8654;8655;8656;8657;8658;8659;8660;45704;45705;45706;45707;45708;45709;45710;45711;45712;45713;45714;45715;49033;49034;49035;49036;73283;73284;73285;73286;73287;77795;77796;77797;77798;77799;77800;77801;77802;77803;77804;77805;77806;77807;132857;132858;132859;132860;132861;132862;132863	IPI00116753;IPI00848750;IPI00849166	Electron transfer flavoprotein subunit alpha, mitochondrial;Electron transferring flavoprotein, alpha polypeptide	Etfa;mCG_129031;RP23-231K10.3-001	Electron transfer flavoprotein subunit alpha, mitochondrial	Q99LC5;B1B1B4	5	3	2	4	3	4	3	5	5	6	3	4	5	35.009	333	1.6155e-15	21.9	11.7	8.7	16.5	12.6	17.4	13.5	21.9	20.4	25.8	13.5	18.9	20.4	202050	16665	8154.4	30122	18528	30408	2615000	3616100	1797100	1996100	598670	265170	252280	190870
208	62160;62161;62162;62163;62164;62165;62166;62167;62168;62169;62170;62171;62172;81753;81754;81755;81756;81757;138566;138567;138568	IPI00116843	NADH dehydrogenase subunit 4;NADH-ubiquinone oxidoreductase chain 4;Putative uncharacterized protein	mt-Nd4;Mtnd4;Nd4;ND4;ENSMUSG00000064363;ENSMUSG00000065947	NADH-ubiquinone oxidoreductase chain 4	P03911;A9UIX0;Q3UPP3;Q3UQ59;Q7JCY6;Q9ME04	2	1	2	3	1	2	2	3	1	1	1	1	1	51.881	459	3.1348e-09	3.7	2.2	5.2	6.8	2.2	5.2	5.2	6.8	2.2	2.2	2.2	2.2	2.2	154640	13458	36338	110320	8935.4	41513	4202800	2767000	568630	252720	321830	56730	28142	71416
209	27459;27460;27461;27462;45568;45569;45570;55292;55293;55294;55295;55296;82740;82741;82742;82743;82744;82745;82746;82747;82748;82749;92188;92189;92190;92191;92192;92193;92194;92195;92196;92197;96191;96192;96193;96194;96195;96196;96197;96198;96199;96200;96201;96202;128631;128632;128633;128634;128635;128636;128637;128638;128639;128640;128641;128642;128643	IPI00116850;IPI00928035	UPF0027 protein C22orf28 homolog;Putative uncharacterized protein	D10Wsu52e	UPF0027 protein C22orf28 homolog	Q99LF4;Q3TJ01	6	6	5	2	4	3	5	5	5	5	4	4	3	55.249	505	1.311e-20	13.5	13.5	10.3	4	8.1	6.1	11.5	11.5	11.5	12.7	8.1	8.1	5.9	348350	93415	107740	24118	24887	30662	8337700	6320500	3864700	4371200	1289100	509810	144290	286740
210	64122;64123;64124;64125;64126;64127;64128;64129;64130;64131;64132;64133;64134;123183;123184;123185;123186;123187;123188;123189;123190;123191;123192;123193;123194;123195;135626;135627;135628;135629;135630;135631;135632;135633;135634;135635;135636	IPI00116896	A6L;ATP synthase protein 8;F-ATPase subunit 8	Atp8;mt-Atp8;Mtatp8;ATP8;mt-Atp6;ATPase 8;ATPase8	ATP synthase protein 8	P03930;A3R404;Q7JCZ0	3	3	3	3	3	3	3	3	3	2	3	2	3	7.7662	67	4.0733e-12	43.3	43.3	43.3	43.3	43.3	43.3	43.3	43.3	43.3	23.9	43.3	23.9	43.3	1408200	558300	817640	1149800	503950	827060	69591000	48648000	25559000	10330000	12942000	3210300	1768900	1352200
211	23061;23062;73226;73227;73228;73229;73230;73231;73232;73233;73234;73235	IPI00554850;IPI00133104;IPI00225634;IPI00116908;IPI00405659;IPI00463049;IPI00463052;IPI00473415;IPI00120475	40S ribosomal protein S12	Rps12;EG237433;Gm4925;mCG_132913;mCG_6749	40S ribosomal protein S12;ribosomal protein S12-like;ribosomal protein S12;similar to 40S ribosomal protein S12;similar to 40S ribosomal protein S12;similar to 40S ribosomal protein S12 isoform 1;similar to 40S ribosomal protein S12 isoform 1;similar to 40	P63323;Q497F4;Q6ZWZ6	2	1	1	0	1	0	1	1	1	1	1	1	1	14.525	132	0.00067911	12.9	6.8	6.1	0	6.8	0	6.8	6.8	6.8	6.8	6.8	6.8	6.8	73909	23392	10655	0	6691.6	0	990510	1709000	708440	783670	289230	119820	44835	60297
212	444;445;446;447;448;449;450;451;452;453;454;455;456;8406;8407;8408;8409;8410;8411;8412;8413;8414;8415;8416;8417;8418;8419;8420;8421;8422;8423;14589;42127;42128;42129;42130;42131;42132;119494;119495;119496;119497	IPI00117063;IPI00830623;IPI00876056;IPI00264652;IPI00876427;IPI00474942;IPI00882153;IPI00621195	Protein pigpen;RNA-binding protein FUS;Putative uncharacterized protein	Fus	RNA-binding protein FUS;53 kDa protein	P56959;Q3UK30;Q3USY4	3	3	2	1	2	2	2	2	4	3	4	3	2	52.673	518	3.7468e-34	9.1	9.1	6.4	1.7	4.1	4.4	6.4	6.4	11.4	9.1	11.4	8.7	6.4	368470	682330	35328	34796	32988	64607	15034000	12784000	108640000	46741000	4816200	1382200	265820	1247300
213	5776;5777;5778;5779;5780;5781;5782;5783;5784;5785;5786;5787;19782;19783;19784;19785;19786;19787;19788;19789;19790;19791;19792;19793;19794;35877;35878;35879;35880;35881;35882;35883;35884;35885;35886;35887	IPI00117083	GrpE protein homolog 1, mitochondrial;Mt-GrpE#1;GrpE protein homolog	Grpel1	GrpE protein homolog 1, mitochondrial	Q99LP6;Q3UTB8	3	3	2	3	1	3	3	3	3	3	3	3	3	24.307	217	3.2751e-08	17.1	17.1	9.2	17.1	5.1	17.1	17.1	17.1	17.1	17.1	17.1	17.1	17.1	108550	43392	55167	42604	7631.6	70832	6487300	5613000	3518400	1301000	1689600	588260	325810	85307
214	51404;51405;51406;51407;51408;51409;51410;51411;51412;51413;51414;51415;51416;51417;51418;79760;79761;79762;79763;79764;79765;141016;141017;141018	IPI00117106;IPI00874729;IPI00885271;IPI00919213	UPF0364 protein C6orf211 homolog		Isoform 1 of UPF0364 protein C6orf211 homolog;Isoform 2 of UPF0364 protein C6orf211 homolog;Isoform 4 of UPF0364 protein C6orf211 homolog;Isoform 3 of UPF0364 protein C6orf211 homolog	A6H630-1;A6H630;A6H630-2;A6H630-4;A6H630-3	1	1	1	1	1	1	2	3	2	3	1	1	2	50.548	439	7.966e-08	2.5	2.5	2.5	2.5	2.5	2.5	4.8	8.7	6.4	8.7	3.9	3.9	6.4	62822	26458	23678	30192	11602	65983	1932100	4087600	646660	1724900	169620	61068	269710	76378
215	85415;85416;127808;127809;127810;127811;127812;127813;127814;127815	IPI00117168	Dpy-30-like protein;Protein dpy-30 homolog;Dosage compensation-related protein DPY30	Dpy30	Protein dpy-30 homolog	Q99LT0;Q7TQ15	1	1	0	1	1	1	0	0	0	0	2	2	1	11.213	99	0.00073131	9.1	9.1	0	9.1	9.1	9.1	0	0	0	0	38.4	38.4	9.1	149470	28073	0	43491	19751	42156	0	0	0	0	716970	379300	80669	136260
216	4043;4044;4045;4046;6497;6498;6499;6500;6501;6502;6503;6504;6505;6506;6507;6508;6509;22911;22912;22913;22914;22915;22916;79433;79434;79435;79436;79437;79438;79439;79440;130152;130153;130154;130155;130156;130157;130158;130159;130160;130161;130162;130163;130164	IPI00404474;IPI00117176	Putative uncharacterized protein;Anandamide amidohydrolase 1;Fatty-acid amide hydrolase 1;Oleamide hydrolase 1;Fatty acid amide hydrolase;Fatty acid amide hydrolase, isoform CRA_c;Fatty acid amide hydrolase protein	Faah;Faah1;mCG_19656;RP23-383D12.3-001	Putative uncharacterized protein;Fatty-acid amide hydrolase 1	Q8BRM1;O08914;B1ASG4;Q3UUF0;Q8C541;Q8K4D9;Q8K4H2	4	2	4	4	4	4	3	4	3	4	3	2	3	80.701	745	2.3122e-16	7	3.5	7	7.2	5.9	7.2	5.9	7.2	4.8	7.2	5.9	3.5	4.6	108500	21417	56801	67738	275010	48841	2945700	3836800	964800	943380	961350	120720	189760	104280
217	8461;8462;8463;8464;8465;8466;8467;8468;8469;8470;8471;8472;8473;8474;17698;17699;17700;17701;17702;17703;17704;20368;20369;20370;20371;20372;20373;20374;20375;20376;20377;20378;20379;20380;20381;20382;20383;20384;20385;20386;20387;20388;20389;20390;20391;23167;23168;23169;23170;23171;23172;23173;23174;23175;23176;23177;23178;23179;28258;28259;28260;28261;28262;28263;28264;28265;28266;28267;28268…	IPI00117264;IPI00895414;IPI00649406;IPI00895518;IPI00649794;IPI00894769;IPI00650052;IPI00894598;IPI00648764;IPI00894710	Parkinson disease protein 7 homolog;Protein DJ-1;Parkinson disease (Autosomal recessive, early onset) 7	Park7;RP23-272N19.5-001;RP23-272N19.5-004;RP23-272N19.5-005	Protein DJ-1;Parkinson disease (Autosomal recessive, early onset) 7;Parkinson disease (Autosomal recessive, early onset) 7;Parkinson disease (Autosomal recessive, early onset) 7;Parkinson disease (Autosomal recessive, early onset) 7;Parkinson disease (Auto	Q99LX0;B2KFH8;A2A813;B2KFH7;A2A815;B2KFH9	8	8	10	7	6	7	10	10	10	10	7	8	9	20.021	189	8.0524e-37	50.8	50.8	58.7	36.5	31.7	47.1	58.7	58.7	58.7	58.7	46	50.3	54.5	1716100	1050100	1282000	528840	321470	305080	211010000	145590000	79204000	52471000	7063000	3316700	2197800	2091300
218	18328;18329;18330;18331;18332;18333;18334;18335;18336;18337;18338;18339;18340;18341;18342;18343;18344;18345;18346;18347;18348;18349;18350;18351;18352;18353;18354;18355;18356;18357;18358;18359;18360;18361;18362;18363;18364;18365;18366;18367;18368;18369;18370;18371;18372;18373;18374;18375;18376;18377;18378;18379;18380;18381;18382;18383;18384;18385;18386;18387;18388;18389;18390;18391;18392;18393;183…	IPI00660262;IPI00117281;IPI00227783;IPI00463220	Glutathione peroxidase 4;Phospholipid hydroperoxide glutathione peroxidase, mitochondrial;Glutathione peroxidase;Phospholipid hydroperoxide glutathione peroxidase, nuclear	Gpx4;GPx4;Hnrpll;PHGPx	glutathione peroxidase 4 isoform 1 precursor;Isoform Mitochondrial of Phospholipid hydroperoxide glutathione peroxidase, mitochondrial;Phospholipid hydroperoxide glutathione peroxidase, nuclear;Glutathione peroxidase	O70325-2;O70325;Q3TI34;Q76LV0;O70325-1;Q3TIF2;Q5XJZ8;Q91XR9;Q8K4U7	16	14	16	15	14	15	16	16	15	16	16	16	16	29.146	253	1.1591e-136	46.6	44.3	46.6	46.6	46.6	46.6	46.6	46.6	46.6	46.6	46.6	46.6	46.6	112190000	61750000	68479000	96079000	36092000	64194000	6455200000	5443600000	2658000000	1845800000	1553600000	587140000	237520000	101910000
219	57037;57038;57039;57040;57041;57042;57043;57044;57045;57046	IPI00277066;IPI00648228;IPI00117288	Heterogeneous nuclear ribonucleoprotein A/B;Heterogeneous nuclear ribonucleoprotein A/B, isoform CRA_a;S1 protein C2;Putative uncharacterized protein;CArG-binding factor A;Hnrpab protein;Heterogeneous nuclear ribonucleoprotein A/B, isoform CRA_b;CArG-binding factor-A;Heterogeneous nuclear ribonucleoprotein A/B, isoform CRA_c;S1 protein D2	Hnrnpab;Hnrpab;mCG_6983;RP23-79E13.1-003;RP23-79E13.1-002;Cbf-a;Cgbfa;RP23-79E13.1-001	heterogeneous nuclear ribonucleoprotein A/B isoform 1;Hnrpab protein;Heterogeneous nuclear ribonucleoprotein A/B	Q20BD0;Q3TMZ8;Q8CIR3;Q80XR6;Q9D6G1;Q99020;Q544Z3	1	1	1	0	0	0	1	1	1	1	1	1	1	36.21	332	5.9397e-06	4.2	4.2	4.2	0	0	0	4.2	4.2	4.2	4.2	4.2	4.2	4.2	117870	37077	22239	0	0	0	4793700	4414100	1076500	1590900	172860	50676	43689	131520
220	34740;34741;34742;34743;34744;34745;34746;34747;34748;34749;34750;34751;34752;51245;51246;51247;51248;51249;51250;51251;51252;51253;51254;51255;51256;51257;56454;56455;56456;56457;56458;56459;56460;56461;56462;56463;56464;56465;56466;96549;96550;96551;96552;96553;96554;96555;96556;96557;96558;96559;96560;96561;96562;96563;96564;96565;96566;96567;143957;143958;143959;143960;143961;143962;143963;14…	IPI00117300;IPI00649019	Complex I-15 kDa;NADH dehydrogenase [ubiquinone] iron-sulfur protein 5;NADH-ubiquinone oxidoreductase 15 kDa subunit;NADH dehydrogenase (Ubiquinone) Fe-S protein 5	Ndufs5;RP23-247I20.4-002	NADH dehydrogenase [ubiquinone] iron-sulfur protein 5;NADH dehydrogenase (Ubiquinone) Fe-S protein 5	Q99LY9;B1ARW4	5	5	5	5	5	5	4	5	4	4	5	4	5	12.648	106	8.7e-51	50.9	50.9	50.9	50.9	50.9	50.9	41.5	50.9	39.6	39.6	50.9	39.6	50.9	264340	164280	260730	283830	157060	240660	9235300	13072000	3479000	2266600	5625700	1259400	474270	283020
221	9501;9502;9503;9504;9505;9506;9507;9508;9509;9510;9511;15623;15624;15625;15626;15627;15628;15629;15630;15631;15632;15633;15634;15635;15636;26560;26561;26562;26563;26564;26565;26566;26567;26568;34913;34914;34915;34916;34917;34918;34919;34920;34921;40099;40100;40101;40102;40103;40104;40105;40106;40107;40108;40109;40110;40111;54746;54747;54748;54749;54750;54751;54752;54753;54754;54755;54756;54757;54…	IPI00117312	Aspartate aminotransferase, mitochondrial;Fatty acid-binding protein;Glutamate oxaloacetate transaminase 2;Plasma membrane-associated fatty acid-binding protein;Transaminase A	Got2;Got-2	Aspartate aminotransferase, mitochondrial	P05202	14	15	14	11	15	12	11	11	15	12	12	6	13	47.411	430	6.0691e-69	33	33	30.9	25.6	33	27.4	28.8	28.8	33	31.2	29.3	17.4	31.2	3803500	1055600	976140	409250	299950	312430	40759000	47908000	42051000	32755000	9528000	2702600	2270300	3803300
222	5064;5065;5066;5067;5068;5069;5070;5071;5072;5073;5074;5075;5076;7277;7278;7279;7280;24482;24483;24484;24485;24486;24487;24488;24489;24490;24491;24492;24493;24494;24495;24496;24497;24498;24499;24500;24501;24502;24503;24504;24505;24506;24507;24508;24509;24510;33767;33768;33769;33770;33771;33772;33773;33774;33775;33776;33777;33778;33779;33780;33781;33782;33783;33784;33785;33786;33787;33788;33789;33…	IPI00117352	Tubulin beta-5 chain;Tubb5 protein	Tubb5	Tubulin beta-5 chain	P99024;Q80ZV2	1	1	0	0	0	0	0	0	0	1	0	1	0	49.67	444	1.3726e-206	41.7	41.4	38.3	38.3	38.3	38.3	38.3	38.3	38.3	41.7	38.3	41.7	38.3	176530	27149	12498	9529.2	6828.9	7482.7	2497700	1732900	412890	1329600	590390	209390	122490	130580
223	14053;14054;14055;14056;14057;14058;14059;14060;14061;14062;14063;14064;21804;21805;38953;38954;38955;38956;38957;38958;38959;38960;38961;38962;38963;38964;38965;38966;38967;38968;38969;38970;38971;38972;38973;38974;38975;38976;38977	IPI00117827	Epididymal protease inhibitor;Eppin;Serine protease inhibitor-like with Kunitz and WAP domains 1;Serine protease inhibitor-like, with Kunitz and WAP domains 1 (Eppin)	Spinlw1;mCG_141807;RP23-140D14.6-001	Eppin	Q9DA01;A2A5G9	2	2	2	2	2	2	2	2	2	2	3	1	3	15.47	134	2.198e-08	17.2	17.2	17.2	17.2	17.2	17.2	17.2	17.2	17.2	17.2	24.6	7.5	24.6	191260	100960	63594	68095	25468	41505	5418800	5809700	3802500	2080400	1779300	322020	380000	165290
224	12302;18714;18715;18716;18717;18718;18719;18720;18721;18722;18723;18724;36987;36988;36989;36990;36991;36992;36993;36994;36995;36996;36997;36998;36999;44150;45578;45579;45580;45581;45582;45583;45584;45585;45586;45587;45588;45589;45590;53020;53021;53022;53023;53024;53025;53026;53027;53028;56664;56665;56666;56667;56668;56669;56670;56671;56672;56673;69557;69558;69559;69560;69561;69562;69563;69564;695…	IPI00117842;IPI00857080;IPI00856776	Epididymis-specific alpha-mannosidase;Mannosidase alpha class 2B member 2;Putative uncharacterized protein	Kiaa0935;Man2b2	Epididymis-specific alpha-mannosidase;Protein	O54782;Q3TND6;Q3U875	16	18	18	14	15	15	20	21	19	18	9	8	11	115.61	1018	1.0812e-104	19	21.7	20.2	17.3	18.1	17.4	23.1	24.7	21.4	21.8	12.3	8.7	13.1	1917200	1032400	1509300	629590	196650	351360	159340000	596080000	52590000	35410000	3973700	669750	755430	2960300
225	63707;63708;63709;63710;63711;63712;63713;63714;63715;63716;63717;63718;63719;63720;63721;63722;63723;63724;63725;63726;63727;63728;63729;66256;66257;66258;66259;66260;66261;66262;66263;66264;66265;66266;66267;66268;66269;73826;73827;73828;73829;73830;73831;73832;73833;73834;73835;73836;73837;73838;73839;73840;73841;73842;73843;73844;73845;95883;95884;95885;95886;95887;95888;95889;95890;95891;958…	IPI00117864	Lysozyme-like protein 6;Lysozyme C	Lyc1;Lyzl6;mCG_118452;RP23-272P17.3-001	Lysozyme-like protein 6	Q9DA11;A2A9H7	7	7	6	7	6	7	7	7	6	6	7	6	6	16.818	148	4.0568e-155	58.8	58.8	35.8	58.8	35.8	58.8	58.8	58.8	35.8	50.7	58.8	35.8	35.8	2500400	1533700	2246100	2557800	927550	1636900	102650000	92649000	38360000	30170000	31081000	12637000	8384400	2144100
226	46971;46972;46973;46974;46975;46976;46977;46978;46979;46980;46981;46982;46983;46984;72848;72849;72850;72851;72852;72853;72854;72855;72856;72857;72858;103389;103390;103391;103392;103393;103394;103395;103396;103397;103398;103399;107578;107579;107580;107581;107582;107583;107584;107585;107586;107587;107588;108943;108944;108945;108946;108947;108948;108949;108950;108951;108952;108953;134515;134516;1345…	IPI00117870;IPI00880350;IPI00885932	Putative uncharacterized protein;RIKEN cDNA 1700023E05, isoform CRA_b	1700023E05Rik;mCG_15861	RIKEN cDNA 1700023E05, isoform CRA_b	Q9DA15	6	4	6	7	5	7	6	4	7	4	5	6	4	51.8	459	1.6612e-26	16.8	9.2	15	19	15	19	16.8	11.8	19	10.7	14.8	16.8	13.1	161760	67256	127450	179990	45709	110170	11335000	5084600	4309400	1240100	3066700	678330	209870	149650
227	107791;107792;107793;107794	IPI00117873	Testis-specific gene 13 protein	Tsga13	Testis-specific gene 13 protein	Q9DA17	0	0	0	1	0	1	0	0	0	0	1	1	0	32.067	273	0.010008	0	0	0	7	0	7	0	0	0	0	7	7	0	0	0	0	2713.3	0	2073	0	0	0	0	102030	19008	0	0
228	72012;72013;72014;72015;72016;72017;72018;72019;72020;72021;72022;72023;72024;115985;115986;115987;115988;115989;115990;115991;115992;115993;115994;115995;115996;115997	IPI00117882	Aquaglyceroporin-7;Aquaporin-7;AQP 7;Aquaporin 7;Aquaporin 7, isoform CRA_a;Aquaporin adipose;Putative uncharacterized protein	Aqp7;AQP 7;mCG_9819;RP23-28I8.6-001	Aquaporin-7	O54794;Q5DX24	2	2	2	2	1	2	1	1	2	2	2	2	2	32.667	303	0.00013771	6.3	6.3	6.3	6.3	4	6.3	4	4	6.3	6.3	6.3	6.3	6.3	56801	42073	62261	66410	3983.1	83906	1620400	937180	1558900	841680	810750	215740	152710	44927
229	9816;9817;9818;9819;9820;26969;26970;26971;26972;26973;26974;26975;26976;26977;26978;26979;26980;26981;45471;45472;45473;45474;45475;45476;45477;45478;45479;45480;45481;45482;45483;45484;45485;45486;45487;64975;64976;64977;64978;64979;64980;64981;64982;64983;64984;64985;64986;64987;64988;64989;64990;64991;64992;64993;64994;64995;64996;64997;64998;64999;82985;90142;90143;90144;90145;90146;90147;90…	IPI00117910;IPI00831115	Peroxiredoxin-2;Thiol-specific antioxidant protein;Thioredoxin peroxidase 1;Thioredoxin-dependent peroxide reductase 1;Prdx2 protein	Prdx2;Tdpx1;Tpx	Peroxiredoxin-2;16 kDa protein	Q61171;Q5M9N9	9	9	9	7	8	6	8	8	10	9	8	8	8	21.778	198	2.1991e-191	43.9	43.9	43.9	35.9	39.4	31.8	39.4	39.4	61.1	43.9	39.4	39.4	39.4	5338800	2759800	781540	398240	271100	185650	382240000	287580000	37407000	152020000	25068000	20114000	3928000	4890900
230	17460;17461;17462;17463;52012;52013;52014;52015;85083;85084;85085;85086;85087;85088;85089;85090;85091;85092;85093	IPI00117915	Sperm-associated antigen 4-like protein;SUN domain-containing protein 5;Sperm associated antigen 4-like;Spermatogenesis-related gene 4	Spag4l;Sun5;RP23-244H7.6-001	Sperm-associated antigen 4-like protein	Q9DA32;Q5DT38	1	1	1	1	1	1	2	1	2	2	3	3	0	39.936	348	2.5244e-06	2.6	2.6	2.6	2.6	3.4	2.6	5.5	2.6	6	5.5	8.9	8.9	0	74779	33133	38766	31517	1580.5	12417	6590400	2636300	206280	1424200	1479400	396650	0	76899
231	22195;22196;22197;22198;22199;22200;22201;22202;22203;22204;22205;22206;22207;28469;28470;28471;28472;28473;28474;28475;28476;28477;28478;28479;28480;28481;28482;28483;28484;28485;28486;28487;28488;28489;28490;28491;28492;28493;28494;28495;28496;28497;28498;28499;28500;28501;28502;28503;28504;28505;28506;28507;28508;28509;28510;28511;28512;28513;28514;28515;28516;28517;33893;33894;33895;33896;338…	IPI00117950;REV__IPI00123198	Sperm acrosome membrane-associated protein 1;Sperm acrosome associated 1	Spaca1;RP23-469G19.1-001	Sperm acrosome membrane-associated protein 1	Q9DA48;B1AWF2	2	2	2	2	2	2	2	2	2	2	2	2	2	33.342	305	0	41.3	41	41.6	41.6	41	41.6	47.9	43.3	46.2	45.9	46.2	47.9	47.9	20626000	9537200	10368000	11181000	6351100	8613600	1329400000	1029000000	390420000	336220000	391100000	136250000	58031000	21021000
232	2212;2213;2214;2215;2216;2217;2218;2219;2220;2221;2222;2223;2224;2225;8005;8006;8007;8008;8009;8010;8011;8012;8013;8014;8015;8016;8017;8018;8019;23625;23626;23627;23628;23629;23630;23631;23632;23633;23634;23635;23636;23637;23638;23639;23640;23641;23642;23643;23644;23645;23646;23647;23648;23649;23650;23941;23942;23943;23944;23945;23946;23947;23948;23949;23950;23951;23952;23953;23954;23955;23956;23…	IPI00117978;IPI00880392	Cytochrome c oxidase polypeptide IV;Cytochrome c oxidase subunit 4 isoform 1, mitochondrial;Cytochrome c oxidase subunit IV isoform 1;Cytochrome c oxidase subunit IV isoform 1, isoform CRA_b	Cox4;Cox4a;Cox4i1;mCG_21200	Cytochrome c oxidase subunit 4 isoform 1, mitochondrial	P19783;A2RSV8	11	10	11	10	10	10	11	11	11	11	11	11	10	19.53	169	4.2621e-98	55.6	54.4	55.6	54.4	55.6	55	55.6	55.6	55.6	55.6	55.6	55.6	47.9	15841000	7610100	10526000	12101000	3673900	8748100	806850000	668020000	332660000	199110000	188540000	67255000	37330000	15129000
233	76171;76172;76173;76174;76175;76176;76177;76178	IPI00118001	Uncharacterized protein C9orf117 homolog		Uncharacterized protein C9orf117 homolog	Q0VFX2	1	1	1	1	1	1	0	0	0	0	1	0	1	61.047	523	5.97e-07	2.9	2.9	2.9	2.9	2.9	2.9	0	0	0	0	2.9	0	2.9	5161.2	1988.4	1386.3	6803.9	2221.3	2667.3	0	0	0	0	257030	0	13131	4725.9
234	1921;1922;1923;1924;1925;1926;1927;1928;1929;1930;1931;1932;1933;3279;3280;3281;3282;3283;3284;3285;3286;3287;3288;3289;3290;3291;42210;42211;42212;42213;42214;42215;42216;42217;42218;42219;42220;42221;42222;42223;42224;42225;42226;42227;42228;42229;42230;42231;42232;42233;42234;42235;42236;42237;42238;42239;42240;42241;55400;55401;55402;55403;55404;55405;55406;55407;55408;55409;55410;55411;55412…	IPI00118006;IPI00648740	WD repeat-containing protein 16;WD repeat domain 16	Wdr16;mCG_18453	Isoform 1 of WD repeat-containing protein 16;Isoform 2 of WD repeat-containing protein 16	Q5F201-1;Q5F201;Q147Z1;Q5F201-2	12	11	13	13	13	12	11	11	13	11	13	12	13	68.239	620	9.3604e-141	22.6	21	22.6	22.6	22.6	21	21.1	19	22.6	21.1	22.6	22.6	22.6	894820	403800	688880	1159500	514430	739540	74352000	72521000	33758000	24082000	18648000	3262000	2884900	1109800
235	21366;21367;21368;21369;21370;32996;32997;32998;32999;33000;33001;33002;33003;33004;33005;33006;33007;110073;110074;110075;110076;110077;110078;110079;110080;110081;112793;112794;112795;112796;112797;112798;112799;112800;112801;112802;112803;112804;112805;112806;112807;112808;112809;112810;112811;112812;113052;113053;113054;113055;113056;113057;113058;113059;113060;113061	IPI00118035	Uncharacterized protein C13orf16 homolog		Uncharacterized protein C13orf16 homolog	Q9DA77	4	3	4	4	4	4	3	2	5	3	4	4	5	20.893	186	1.0118e-14	30.6	24.7	32.3	32.3	32.3	32.3	14	11.3	34.9	14	32.3	32.3	34.9	479110	77432	251370	321710	186530	236930	18668000	15759000	11272000	7818000	6894100	3771600	1418200	490590
236	17182;17183;17184;17185;17186;17187;17188;17189;17190;17191;17192;17193;17194;17195;17196;17197;17198;17199;17200;17201;17202;17203;17204;17205;17206;29483;29484;29485;29486;29487;29488;29489;29490;29491;29492;29493;29494;29495;29496;31591;31592;31593;31594;31595;31596;31597;31598;31599;31600;31601;31602;69620;69621;69622;69623;69624;69625;69626;69627;69628;69629;69630;69631;69632;73494;73495;734…	IPI00118037	Dipeptidase 3;Membrane-bound dipeptidase 3;Protein expressed in male leptotene and zygotene spermatocytes 136	Dpep3;Mbd3	Dipeptidase 3	Q9DA79	10	10	9	11	10	10	8	10	10	11	10	8	10	54.246	493	1.4389e-85	23.5	25.4	21.5	26.8	23.5	23.5	19.9	25.2	25.4	26.8	25.4	18.3	23.5	1556600	1091100	1234000	1069800	659010	777280	113620000	94069000	37000000	43986000	26619000	6809500	5183200	1551400
237	493;494;495;496;497;498;499;500;501;502;503;504;505;506;507;508;509;510;511;512;513;514;515;516;517;518;519;520;521;522;523;524;525;526;527;528;529;530;531;532;533;534;535;536;537;538;4354;4355;4356;4357;4358;4359;4360;4361;4362;4363;4364;4365;4366;4367;4368;4369;4370;4371;9309;9310;9311;9312;9313;9314;9315;9316;9317;9318;9319;9320;9321;19876;19877;19878;19879;19880;19881;19882;19883;19884;19885;…	IPI00118039;IPI00607957;IPI00310090;IPI00409458	Arylsulfatase A;Cerebroside-sulfatase;Arylsulfatase A, isoform CRA_b;Putative uncharacterized protein	Arsa;As2;mCG_6813	Arylsulfatase A;Arylsulfatase A, isoform CRA_b	P50428;Q9DC66	10	7	10	8	7	7	9	9	9	9	7	8	7	53.776	506	5.8872e-85	21.9	17.2	21.9	15	13.8	13.2	19.8	20.2	20.4	19.8	16.8	18.2	16.8	3083200	1107200	2188300	1272100	525780	624780	202130000	154690000	67449000	52218000	9314100	2642300	1686200	3229200
238	8895;8896;8897;8898;8899;21850;21851;21852;46835;46836;46837;46838;46839;46840;46841;46842;46843;46844;46845;46846;46847;46848;46849;46850;46851;46852;46853;46854;46855;46856;46857;46858;46859;60394;60395;60396;60397;60398;60399;60400;60401;60402;60403;60404;60405;67488;67489;67490;67491;67492;67493;67494;67495;67496;67497;67498;67499;67500;94543;94544;94545;94546;94547;94548;94549;94550;94551;94…	IPI00118054;IPI00750181;IPI00875178;IPI00673326	Radial spoke head protein 3 homolog A;Radial spoke head-like protein 2A;Radial spokehead-like 2A;Radial spoke head protein 3 homolog B;Radial spoke head-like protein 2B;Rshl2a protein	Rshl2;Rshl2a;Rsph3a;Rshl2b;Rsph3b	Radial spoke head protein 3 homolog A;Radial spoke head protein 3 homolog B;62 kDa protein;Rshl2a protein	Q3UFY4;B2RWQ9;Q9DA80;Q2YDC8	9	8	10	11	10	11	11	11	11	11	12	10	10	58.785	516	4.1034e-44	19.6	17.4	21.1	25	21.1	25	22.7	22.9	22.7	22.7	26.6	21.1	21.1	1233600	498800	872540	998570	256050	477240	77341000	52010000	25187000	18159000	17330000	4816200	2685300	1173000
239	10088;10089;10090;10091;10092;10093;10094;10095;10096;10097;10098;10099;10100;10101;10102;10103;10104;10105;10106;10107;10108;10109;10110;10111;10112;10113;10114;10115;10116;10117;10118;10119;10120;10121;10122;10123;10124;10125;10126;10127;10128;10129;10130;10131;10132;10133;10134;10135;10136;10137;10138;10139;10140;10141;10142;10143;12154;12155;12156;12157;12158;12159;12160;12161;12162;12163;121…	IPI00118279	Monocarboxylate transporter 2;Solute carrier family 16 member 7;Slc16a7 protein;Solute carrier family 16 (Monocarboxylic acid transporters), member 7, isoform CRA_a	Mct2;Slc16a7;mCG_21748	Monocarboxylate transporter 2	O70451;A0JNU2;Q149G3;Q149G4;Q4FK61	7	6	5	7	6	6	7	7	7	7	8	6	7	52.603	484	7.7244e-28	10.1	8.3	10.1	10.1	8.3	8.7	12	10.5	10.5	10.5	12	8.7	12	2420200	962520	1233700	1028400	517130	633960	110160000	102210000	51216000	27394000	27393000	7168500	6101900	1793200
240	24069;24070;24071;24072;24073;24074;24075;24076;24077;24078;24079;24080;24081;115465;115466;115467;115468;115469;115470;115471;115472;115473;115474;115475;115476;115477;115478	IPI00118363	Uncharacterized protein C1orf100 homolog		Uncharacterized protein C1orf100 homolog	Q9DAA7	2	2	2	2	2	2	2	2	2	2	2	2	2	16.975	145	9.2727e-16	20	20	20	20	20	20	20	20	20	20	20	20	20	81569	38820	47601	99063	32859	46929	5187200	3694200	1297200	811750	2565000	363030	252780	85791
241	320;321;322;323;324;325;326;22145;22146;22147;22148;22149;22150;22151;22152;22153;22154;22155;22156;22157;22158;22159;22160;22161;22162;22163;22164;22165;22166;22167;22168;22169;22170;22171;22172;22173;22174;22175;22176;22177;22178;22179;22180;22181;22182;22183;22184;24154;24155;26124;26125;26126;26127;26128;26129;26130;52638;52639;52640;52641;52642;52643;52644;52645;52646;52647;52648;52649;52650…	IPI00118384;IPI00885651;IPI00828266	14-3-3 protein epsilon;Putative uncharacterized protein;Tyrosine 3-monooxygenase/tryptophan 5-monooxygenase activation protein, epsilon polypeptide;Tyrosine 3-monooxygenase/tryptophan 5-monooxygenase activation protein, epsilon polypeptide, isoform CRA_c	Ywhae;mCG_10775;RP23-78H4.1-001	14-3-3 protein epsilon;15 kDa protein	P62259;Q3V453;Q5SS40;Q8BPH1	6	4	7	5	4	5	6	6	6	7	7	6	6	29.174	255	3.3631e-46	40	28.2	43.5	34.5	27.1	34.5	39.2	36.1	36.1	40.4	43.5	36.1	36.9	506500	244360	284980	117610	93740	125830	9765700	14011000	7144000	8715300	3878300	3795500	872020	463500
242	54578;54579;54580;54581;54582;54583;54584;54585;54586;54587;54588;54589;54590;60729;60730;60731;60732;60733;60734;60735;60736;60737;60738;60739;60740;60741;60742;60743;60744;60745;60746;60747;61350;61351;61352;61353;61354;61355;61356;61357;61358;61359;61360;61361;61362;61363;61364;61365;61366;61367;61368;61369;61370;61371;61372;61373;61374;67030;67031;67032;67033;67034;67035;67036;67037;67038;670…	IPI00118479	Uncharacterized protein C1orf194 homolog		Uncharacterized protein C1orf194 homolog	Q9DAD0	6	8	7	6	6	7	7	8	6	7	9	8	8	18.931	168	5.9392e-72	44	50.6	49.4	44.6	43.5	49.4	49.4	50.6	39.3	44.6	58.3	50.6	50.6	913380	460230	601760	556730	282650	450340	63854000	68499000	20993000	9488800	16996000	5610200	2443000	1071100
243	52651;52652;52653;52654;52655;52656;52657;52658;52659;52660;52661;52662;52663;52664;52665;52666;52667;52668;52669;52670;52671;53353;53354;76838;76839;106605;106606;106607;106608;106609;132146;132147;132148;132149;132150;132151;132152;132153;132154;132155;132156;132157;132158;142328	IPI00118491	Uncharacterized protein C1orf158 homolog;MCG8237;Novel protein	1700012P22Rik;mCG_8237;RP23-321K1.1;RP23-321K1.1-001	hypothetical protein LOC69364	Q4KKZ1;A2A7Z7	1	2	2	4	3	4	1	3	2	2	5	2	3	23.026	196	2.7744e-15	5.1	11.2	11.2	25.5	21.9	25.5	5.1	21.9	11.2	11.2	33.7	11.2	16.8	71299	43671	50531	196380	43927	110570	5493700	8308100	2309800	1644600	2848000	588140	208090	126390
244	4761;4762;6668;6669;6670;6671;6672;6673;6674;6675;6676;6677;6678;6679;23813;23814;23815;23816;23817;23818;23819;23820;23821;23822;23823;23824;23825;23826;23827;23828;23829;23830;23831;23832;23833;23834;23835;23836;23837;49411;49412;49413;49414;49415;49416;49417;49418;49419;49420;49421;49422;49423;49424;49425;49426;49427;49428;49429;49430;49431;49432;49433;49434;49435;49436;49437;50142;50143;50144…	IPI00118497;IPI00890315	Profilin III;Profilin-3	Pfn3	Profilin-3	Q9DAD6	5	7	8	8	8	8	7	7	6	5	10	9	8	14.697	137	8.4958e-27	39.4	48.2	55.5	55.5	55.5	55.5	54.7	54.7	35.8	39.4	77.4	62	55.5	322450	153100	416980	683390	239840	558800	26489000	20677000	8732900	5283400	10147000	4333600	1884700	248420
245	12608;12609;12610;12611;12612;12613;12614;12615;12616;12617;12618;12619;12620;92021;92022;92023;92024;92025;92026;92027;92028;92029;92030;92031;92032;92033;92034;92035;92036;92037;92038;92039;92040;92041;92042;92043;92044;92045	IPI00118551	Putative uncharacterized protein;RIKEN cDNA 1700012A03, isoform CRA_b	1700012A03Rik;mCG_141950	RIKEN cDNA 1700012A03, isoform CRA_b	Q9DAF1	2	2	2	2	2	2	1	2	2	2	2	2	2	14.949	130	1.4666e-06	14.6	14.6	14.6	14.6	14.6	14.6	6.2	14.6	14.6	14.6	14.6	14.6	14.6	755050	279320	144180	412010	310520	255930	7436500	31140000	19158000	5083500	13245000	3582100	1775000	736880
246	1774;1775;1776;1777;1778;1779;1780;1781;1782;1783;1784;1785;1786;83933	IPI00118556	Protein DDI1 homolog 1	Ddi1	Protein DDI1 homolog 1	Q9DAF3	1	1	1	1	1	1	1	1	1	2	1	1	1	45.712	408	3.656e-07	4.2	4.2	4.2	4.2	4.2	4.2	4.2	4.2	4.2	7.6	4.2	4.2	4.2	76548	32335	33798	25933	11041	19538	3126600	2225800	1245300	1726400	804230	476050	173770	73782
247	2059;2060;2061;2062;2063;2064;2065;2066;2067;2068;2069;2070;2071;2072;2073;2074;2075;2076;2077;2078;2079;26234;26235;26236;26237;26238;26239;26240;26241;26242;26243;26244;26245;26246;26247;26248;26249;27898;27899;27900;27901;27902;27903;27904;27905;27906;27907;27908;27909;27910;27911;27912;27913;27914;27915;27916;27917;27918;35043;35044;35045;35046;35047;35048;35049;35050;35051;35052;35053;35054;…	IPI00118594	PDHE1-A type II;Pyruvate dehydrogenase E1 component subunit alpha, testis-specific form, mitochondrial;Putative uncharacterized protein	Pdha2;Pdha-2;Pdhal	Pyruvate dehydrogenase E1 component subunit alpha, testis-specific form, mitochondrial	P35487;Q9D9X9	21	21	22	22	22	22	18	21	21	22	22	22	23	43.412	391	3.2603e-240	44.2	44.2	52.2	52.2	52.2	52.2	39.6	44.2	44.2	44.8	52.2	52.2	52.7	32522000	16005000	17135000	25700000	10430000	16028000	2037500000	1955500000	875360000	446070000	456690000	113720000	70192000	29658000
248	1760;1761;1762;1763;1764;1765;1766;1767;1768;1769;1770;1771;1772;1773;26604;26605;26606;26607;26608;26609;26610;26611;26612;26613;26614;26615;50281;50282;50283;50284;50285;50286;50287;50288;70682;70683;70684;70685;70686;70687;70688;70689;70690;70691;70692;70693;70694;70695;70696;70697;70698;70699;70700;70701;70702;70703;70704;70705;70706;70707;70708;70709;71658;71659;71660;71661;71662;71663;71664…	IPI00118603;IPI00867876	Protein TSC21;Testis-specific conserved protein of 21 kDa	Tsc21	Isoform 1 of Protein TSC21;Isoform 2 of Protein TSC21	Q9DAG4-1;Q9DAG4;Q9DAG4-2	3	4	4	4	5	5	4	5	5	4	5	5	4	21.041	180	4.1631e-29	15.6	22.2	22.2	22.2	30.6	30.6	22.2	30.6	30.6	22.2	30.6	30.6	22.2	498960	258050	441370	729450	237230	384130	36958000	33268000	12677000	6551300	9359600	2668600	1502700	603450
249	37007;41809;41810;41811;41812;41813;41814;41815;41816;41817;41818;41819;41820;57120;57121;57122;57123;57124;57125;57126;57127;57128;57129;57130;57131;57132;68596;68597;68598;68599;68600;68601;68602;68603;68604;68605;68606;68607;68608;69544;69545;69546;69547;69548;69549;69550;69551;69552;69553;69554;69555;69556;117397;117398;117399;117400;117401;117402;117403;117404;134293;134294;134295;134296;134…	IPI00118607	Putative uncharacterized protein	Glipr1l1	GLI pathogenesis-related 1 like 1	Q9DAG6	7	7	6	6	7	6	8	6	7	6	7	6	6	27.074	236	2.0158e-51	28	28	24.6	24.6	28	23.7	33.5	24.6	28	24.6	28	24.6	24.6	819020	419220	421100	542180	316910	353500	44141000	28295000	15114000	10936000	12572000	3719700	1783300	585850
250	94358;94359;94360;94361;94362;94363;94364;94365;94366;94367;94368;94369;94370	IPI00118674;IPI00928374	Nicastrin;Putative uncharacterized protein;MKIAA0253 protein	Ncstn;mKIAA0253	Nicastrin;nicastrin precursor	P57716;Q3T9E5;Q3TD54;Q3TDE4;Q3TV74;Q6ZQF2	1	1	1	1	1	1	1	1	1	1	1	1	1	78.489	708	0.0019465	1.7	1.7	1.7	1.7	1.7	1.7	1.7	1.7	1.7	1.7	1.7	1.7	1.7	13772	2893.1	4100.5	5680.6	2271.8	2278.9	339610	381800	93537	71172	94238	17967	13904	15122
251	35666;35667;35668;35669;35670;35671;35672;35673;35674;85279;85280;85281;85282;85283;85284;85285;85286;85287	IPI00118675	MORN repeat-containing protein 5	Morn5	MORN repeat-containing protein 5	Q9DAI9	2	0	1	2	2	2	1	1	2	1	0	2	2	20.077	170	3.4031e-05	11.8	0	3.5	11.8	11.8	11.8	8.2	3.5	11.8	8.2	0	11.8	11.8	74191	0	24285	65434	27230	45074	0	652110	993450	486310	0	277140	159030	55872
252	17412;17413;17414;17415;17416;17417;17418;17419;29097;29098;29099;29100;29101;29102;50069;50070;50071;50072;50073;79268;79269;79270;79271;79272;79273;79274;79275;85732;85733;85734;85735;85736;85737;85738;85739;85740;85741;85742;85743;85744;128847;128848;128849;128850;128851;128852;128853;128854;128855;128856;128857;128858	IPI00118676;IPI00929797;IPI00409918;IPI00400432;IPI00462110;IPI00857127;IPI00890863	ATP-dependent RNA helicase eIF4A-1;Eukaryotic initiation factor 4A-I;Putative uncharacterized protein;Eif4a1 protein;Eukaryotic translation initiation factor 4A1;ATP-dependent RNA helicase eIF4A-2;Eukaryotic initiation factor 4A-II;Eukaryotic translation initiation factor 4A2;Eukaryotic translation initiation factor 4A2, isoform CRA_d	Ddx2a;Eif4a;Eif4a1;RP23-422L16.20-001;Ddx2b;Eif4a2;mCG_128248	Eukaryotic initiation factor 4A-I;eukaryotic translation initiation factor 4A1 isoform 2;Isoform 2 of Eukaryotic initiation factor 4A-II;Isoform 1 of Eukaryotic initiation factor 4A-II;similar to eukaryotic initiation factor 4AI isoform 1;eukaryotic transl	P60843;Q3TFG3;Q3TGK7;Q3U8I0;Q3UXC2;Q4FZL1;Q5F2A7;Q99LR0;Q3TLL6;Q3TSJ4;Q78WR5;P10630-2;P10630;P10630-1;Q52KC1;Q8BTU6	5	3	3	2	4	3	4	5	3	6	5	5	4	46.153	406	1.138e-19	14	6.9	8.6	4.9	10.3	8.4	13.8	13.8	8.6	17.5	15.5	14	12.1	193370	27561	51269	44834	39818	55912	6988900	10054000	1431300	4926500	2652600	1161700	339270	169580
253	32495;32496;32497;32498;32499;32500;32501;32502;32503;32504;32505;32506;32507;32508;32509;32510;38705;38706;38707;38708;38709;38710;38711;38712;38713;38714;38715;38716;38717;38718;38719;38720;38721;38722;38723;38724;38725;38726;38727;38728;38729;38730;38731;38732;38733;123111;123112;123113;123114;123115;123116;123117;123118;123119;123120;123121	IPI00118680;IPI00556718;IPI00227809	LC2;T-complex testis-specific protein 2;T-complex testis-specific protein 3;T-complex-associated testis-expressed protein 3;T-complex-associated testis-expressed protein 4;Tctex1 domain-containing protein 3;TCTEX-2	Tcte3;Tctex1d3;Tctex2;Tctex4	Isoform 1 of Tctex1 domain-containing protein 3;t-complex-associated testis expressed 3-like;Isoform 2 of Tctex1 domain-containing protein 3	P11985-1;P11985;P11985-2	2	3	3	3	3	3	3	3	3	3	3	2	3	22.378	191	2.4959e-13	16.2	23	23	23	23	23	23	23	23	23	23	16.2	23	189630	84065	73032	147710	36442	121240	18610000	15455000	4193800	3022200	2938100	450930	394870	207560
254	18439;18440;18441;18442;18443;18444;18445;18446;18447;18448;18449;18450;18451;49460;49461;49462;49463;49464;49465;49466;49467;49468;49469;49470;49471;49472;118625;118626;118627;118628;118629;118630;118631;118632;118633;118634;118635;118636;118637;118638;118639;118640;124563;124564;124565;124566;124567	IPI00118716;IPI00469847	Dynein light chain 2B, cytoplasmic;Dynein light chain roadblock-type 2	Dncl2b;Dnlc2b;Dynlrb2	Isoform 1 of Dynein light chain roadblock-type 2;Isoform 2 of Dynein light chain roadblock-type 2	Q9DAJ5-1;Q9DAJ5;Q9DAJ5-2	3	3	2	4	2	4	4	4	3	2	4	3	3	10.876	96	2.9589e-63	38.5	38.5	21.9	60.4	21.9	60.4	60.4	60.4	38.5	29.2	60.4	38.5	38.5	640380	410840	415250	586160	177000	338110	23537000	29368000	17750000	6083200	9571700	3046600	1877600	528380
255	36726;36727;36728;36729;36730;36731;36732;36733;36734;36735;36736;36737;36738;51326;51327;51328;51329;51330;51331;51332;51333;51334;51335;51336;51337;51338;82038;82039;82040;82041;82042;82043;82044;82045;82046;82047;82048;82049;82050;133658;133659;133660;133661;133662;133663;138663;138664;138665;138666;138667;138668;138669;138670;138671;138672;138673;138674;138675	IPI00118723;IPI00750734;IPI00857646;IPI00751431;IPI00918669	Phosphotyrosyl phosphatase activator;PP2A, subunit B, PR53 isoform;Serine/threonine-protein phosphatase 2A activator;Serine/threonine-protein phosphatase 2A regulatory subunit 4;Serine/threonine-protein phosphatase 2A regulatory subunit B;Protein phosphatase 2A regulatory subunit B (PR 53);Putative uncharacterized protein	Ppp2r4;Ptpa;RP23-399D3.1-001;RP23-399D3.1-002	Serine/threonine-protein phosphatase 2A regulatory subunit B;Protein phosphatase 2A regulatory subunit B	P58389;Q543N6;Q8C0E1;A2AWE9	5	4	4	5	5	4	5	5	4	5	4	4	4	36.71	323	1.6464e-17	15.2	13	13	15.2	15.2	13	15.2	15.2	13	15.2	13	13	13	330340	163130	186900	98060	70591	66913	22997000	20599000	4797400	8150000	2508500	1271900	529440	294080
256	47522;47523;47524;47525;47526;47527;47528;47529;47530;47531;47532;47533;47534;54349;54350;54351;54352;54353;54354;54355;54356;54357;61442;61443;61444;61445;61446;61447;61448;61449;61450;61451;61452;61453;61454;108294;108295;108296;108297;108298;108299;108300;108687;108688;108689;108690;108691;128346;128347;128348	IPI00118736;IPI00222989;IPI00466073;IPI00399550;IPI00876176;IPI00854950	Putative uncharacterized protein;Protein phosphatase 1B, magnesium dependent, beta isoform;Ppm1b protein;Protein phosphatase 1B2 53 kDa isoform;Protein phosphatase 1B;Protein phosphatase 2C isoform beta;Protein phosphatase 1B1 43 kDa isoform	Ppm1b;ppm1b2;Pp2c2;Pppm1b;ppm1b1	protein phosphatase 1B isoform 1;Isoform Beta-5 of Protein phosphatase 1B;Isoform Beta-3 of Protein phosphatase 1B;Isoform Beta-4 of Protein phosphatase 1B;Isoform Beta-1 of Protein phosphatase 1B;Isoform Beta-2 of Protein phosphatase 1B	Q3V461;Q5BKS2;Q99NF7;P36993-5;P36993;P36993-3;P36993-4;P36993-1;Q546R1;P36993-2	3	2	3	1	1	2	4	4	4	5	2	3	2	52.11	477	4.5247e-26	11.1	8.2	11.1	6.3	6.3	8.2	13.8	13.4	13.8	15.3	7.8	11.1	8.2	216790	106910	152220	80338	22704	76969	22375000	22928000	4776500	6970300	1716700	987950	528630	234810
257	6522;6523;6524;6525;6526;6527;6528;6529;6530;6531;6532;6533;6534;9988;9989;9990;9991;9992;9993;9994;9995;9996;9997;60493;60494;60495;60496;60497;60498;83664;83665;83666;83667;83668;83669;83670;83671;83672;92662;92663;92664;92665;92666;92667;92668;105623;105624;105625;105626;105627;105628;105629;105630;105631;105632;105633;105634;105635;105636;106610;106611;106612;106613;106614;106615;106616;10661…	IPI00118739;IPI00648847;IPI00648631	Ran-binding protein 17;RAN binding protein 17;RAN binding protein 17, isoform CRA_a;Putative uncharacterized protein	Ranbp17;mCG_118644;RP23-323L8.4-001	Ran-binding protein 17	Q99NF8;Q5SQB1;Q8BWS4	7	7	7	5	8	5	6	6	6	5	7	6	5	124.05	1088	3.4374e-24	8.5	8.1	8.4	6.5	9.6	6.1	7.7	7.5	7.5	6.7	8.4	6.9	6.1	233310	125170	131960	93967	73777	72267	11995000	12242000	3191400	2718300	2042700	821880	271340	167210
258	41560;44505;44506;44507;44508;44509;44510;44511;44512;44513;44514;44515;44516;44517;44518;44519;44520;44521;44522;44523;47397;47398;47399;47400;47401;47402;47403;47404;47405;47406;47407;47408;47409;93237;93238;93239;93240;93241;93242;93243;93244;93245;93246;93247;93248;93249;99532;99533;99534;99535;99536;99537;103232;103233;103234;103235;111299;111300;111301;111302;111303;111304;111305;111306;111…	IPI00118747	Hypertension-related protein 1-like protein;PARK2 coregulated gene protein;Parkin coregulated gene protein homolog;PARK2 co-regulated;Park2 co-regulated, isoform CRA_a;Putative uncharacterized protein	Pacrg;mCG_2606	Parkin coregulated gene protein homolog	Q9DAK2;Q0VB91;Q3UXK4	6	6	7	7	5	7	8	7	7	6	9	6	7	27.726	241	1.087e-45	29	29	33.2	33.2	24.1	33.2	33.6	29.5	33.2	29	38.6	29	29.5	1141400	599270	1044900	1227500	503210	792130	71832000	53027000	22890000	15489000	27751000	5303700	3949300	1148000
259	116145;116146;116147;116148;116149;116150;116151;116152;116153;116154;116155;116156	IPI00118755;IPI00857532;IPI00856158;IPI00658843	Leucine-rich repeat-containing protein 51;Protein LRTOMT1	Lrrc51;Lrtomt1	Isoform 1 of Leucine-rich repeat-containing protein 51;20 kDa protein;18 kDa protein;Isoform 2 of Leucine-rich repeat-containing protein 51	Q9DAK8-1;Q9DAK8;Q9DAK8-2	1	1	1	1	1	1	1	1	0	1	1	1	1	22.008	192	4.1011e-37	7.3	7.3	7.3	7.3	7.3	7.3	7.3	7.3	0	7.3	7.3	7.3	7.3	25905	2157.8	12884	33363	7709.3	11272	2058400	1494300	0	512610	485400	107780	101060	21721
260	91134;91135;91136;91137;91138;91139;91140;91141;91142;91143;91144;91145;91146;130284;130285;130286;130287;130288;130289;130290;130291;130292;130293;130294;130295;130296;130297;135296;135297;135298;135299;135300;135301;135302;135303;135304;135305;135306;135307;135308;135309;135310;135311;135312;135313;135314;135315;135316;138065;138066;138067;138068;138069;138070;138071;138072;138073;138074;138075…	IPI00118757	14 kDa phosphohistidine phosphatase;Phosphohistidine phosphatase 1	Php14;Phpt1;mCG_18741;RP23-464C2.6-001	14 kDa phosphohistidine phosphatase	Q9DAK9;A2AJA8	4	4	4	4	4	4	4	4	4	4	4	4	4	13.996	124	9.9578e-17	33.9	33.9	33.9	33.9	33.9	33.9	33.9	33.9	33.9	33.9	33.9	33.9	33.9	619610	329130	515880	440810	195080	189090	28482000	30325000	9608200	7719800	7080600	3444100	1549400	629860
261	40410;40411;40412;40413;40414;40415;40416;40417;40418;40419;40420;40421;40422;51683;51684;51685;51686;51687;51688;51689;51690;51691;51692;51693;51694;51695;51696;51697;51698;51699;51700;51701;51702;51703;51704;51705;51706;51707;51708;51709;51710;51711;51712;51713;51714;51715;51716;51717;51718;51719;51720;51721;51722;51723;51724;51725;51726;51727;51728;51729;51730;51731;51732;78237;78238;78239;782…	IPI00118783;IPI00755123;IPI00653397	Male meiotic metaphase chromosome-associated acidic protein;Meichroacidin;Radial spoke head 1 homolog;Testis-specific gene A2 protein;TSGA2;Testis specific gene A2;TSGA2 epididymal isoform	Rsph1;Tsga2;mCG_14581	Radial spoke head 1 homolog;TSGA2 epididymal isoform	Q8VIG3;Q3YEA1;Q3YEA2;Q3YEA4;Q3YEA6;Q3YEA0	8	8	8	8	7	8	8	8	8	8	8	8	7	34.181	301	2.3054e-86	39.9	39.9	39.9	39.9	32.6	39.9	39.9	39.9	39.9	39.9	39.9	39.9	32.6	1709600	917230	1268400	1297400	447990	977110	137190000	103040000	41065000	37320000	33870000	10069000	4794300	1672800
262	23080;23081;23082;23083;23084;23085;23086;23087;23088;23089;23090;23091;23092;23093;23094;23095;23096;23097;23098;23099;23100;23101;23102;23103;23104;23105;23106;23107;23108;23109;23110;23111;23112;23113;25036;25037;25038;25039;25040;25041;25042;25043;25044;25045;25046;25047;25048;32138;32139;32140;32141;32142;32143;32144;32145;32146;32147;32148;32149;32150;35033;40260;40261;40262;40263;40264;530…	IPI00118795;IPI00753421;IPI00274750	Casein kinase II subunit alpha;Putative uncharacterized protein	Csnk2a2	Casein kinase II subunit alpha;similar to casein kinase II, alpha prime subunit;Putative uncharacterized protein	O54833;Q545V8;Q8BPF9;Q8CDH5;Q8CEL6	9	7	11	12	9	11	9	9	8	9	13	11	9	41.215	350	1.5372e-104	38.6	30.6	45.4	47.4	36	42.3	38.3	38.3	30.6	38	56	46.6	36.6	573230	237270	429500	715380	189750	482910	45242000	40299000	13746000	13548000	17551000	3292500	1742600	581060
263	17742;17743;17744;17745;17746;17747;17748;17749;17750;17751;17752;17753;17754;62863;62864;62865;62866	IPI00118820	Leucine-rich repeat-containing protein 34;Lrrc34 protein;Leucine rich repeat containing 34;MCG4732	Lrrc34;mCG_4732	Leucine-rich repeat-containing protein 34	Q9DAM1;A0AUN5;Q14B04	1	1	1	1	1	1	2	2	2	1	2	1	1	46.634	415	2.2094e-07	2.7	2.7	2.7	2.7	2.7	2.7	5.3	5.3	5.3	2.7	5.3	2.7	2.7	5660.4	3244.5	4187.7	8768.8	2252.7	6093.2	3115300	2758900	91664	96832	160910	26611	13271	11756
264	539;540;541;542;543;544;545;546;547;548;549;550;551;552;553;554;555;556;557;558;559;560;561;562;563;564;565;566;567;568;6359;6360;6361;6362;6363;6364;6365;6366;6367;6368;6369;6370;6371;6372;6373;6374;6375;6376;6377;6378;6379;6380;6381;6382;6383;6384;6385;6386;6387;6388;6389;6390;6391;6392;12340;12341;12342;12343;12344;12345;12346;12347;12348;12349;12350;12351;12352;12353;12354;12355;12356;12357;3…	IPI00118825	Citrate synthase	Csl;mCG_19869	citrate synthase-like protein	Q80X68;Q9DAM4	10	9	10	10	11	9	9	9	9	9	10	9	9	52.325	466	2.5976e-90	32.4	29.6	35.8	35.8	33.9	34.1	32.8	34.1	30.7	30.7	35.6	29.4	29.4	15687000	9129600	9017600	11549000	6198200	8271300	881550000	689860000	363850000	214080000	215240000	54827000	30711000	15717000
265	45649;45650	IPI00118826;IPI00649747	Mitochondrial thiamine pyrophosphate carrier;Solute carrier family 25 member 19;Solute carrier family 25 (Mitochondrial thiamine pyrophosphate carrier), member 19;Solute carrier family 25 (Mitochondrial deoxynucleotide carrier), member 19	Slc25a19;RP23-392H19.15-010	Mitochondrial thiamine pyrophosphate carrier;Solute carrier family 25 (Mitochondrial deoxynucleotide carrier), member 19	Q9DAM5;Q80XJ6;A2A9V7	0	0	0	0	0	1	0	0	0	0	1	0	0	35.618	318	0.0048993	0	0	0	0	0	5	0	0	0	0	5	0	0	0	0	0	0	0	4376.4	0	0	0	0	71176	0	0	0
266	12096;12097;12098;12099;12100;12101;12102;12103;12104;12105;12106;12107;54531;54532;54533;54534;54535;54536;54537;54538;54539;54540;54541;54542;136212;136213;136214;136215;136216;136217;136218;136219;136220;136221;136222;136223;136224	IPI00118831;IPI00885485	Fibronectin type 3 and ankyrin repeat domains 1 protein;Germ cell-specific gene 1 protein	Fank1	Fibronectin type 3 and ankyrin repeat domains 1 protein;17 kDa protein	Q9DAM9	3	3	3	3	2	3	3	3	3	2	3	2	3	38.259	344	7.3376e-35	11.9	11.9	11.9	11.9	9.3	11.9	11.9	11.9	11.9	9.3	11.9	8.4	11.9	106940	56580	70919	102980	26904	65484	7803200	6955600	2837800	1127800	1627700	367640	368550	93823
267	63010;63011;63012;63013;63014;63015;63016;87711;87712;87713;87714;87715;87716;87717;87718;87719	IPI00118858	Uncharacterized protein C17orf105 homolog		hypothetical protein LOC75437	Q9DAN9	1	0	1	2	1	2	1	1	2	1	2	1	1	19.774	164	3.1691e-09	11	0	6.1	17.1	6.1	17.1	11	11	17.1	11	17.1	11	6.1	2917.8	0	50142	81310	21451	9512.2	195290	287740	29322	45421	1156600	13931	121890	23053
268	49969;49970;49971;49972;49973;49974;49975;49976;49977;49978;49979;49980;49981;63184;63185;63186;63187;63188;63189;63190;63191;63192;63193;63194;63195;63196;109478;109479;109480;109481;109482;109483;109484;109485;109486;109487;109488;109489;109490	IPI00944009;IPI00918482;IPI00118875;IPI00515654;IPI00468771;IPI00620302;IPI00928390;IPI00831082;IPI00831202;IPI00831299;IPI00928179	Elongation factor 1-delta;Putative uncharacterized protein;Eef1d protein;MCG22130, isoform CRA_b	Eef1d;mCG_22130	Isoform 3 of Elongation factor 1-delta;61 kDa protein;Isoform 1 of Elongation factor 1-delta;eukaryotic translation elongation factor 1 delta isoform b;MCG22130, isoform CRA_b;Isoform 2 of Elongation factor 1-delta;27 kDa protein;23 kDa protein;22 kDa prot	P57776-3;P57776;P57776-1;Q80T06;Q91VK2;P57776-2	3	3	3	3	3	3	3	3	3	3	3	3	3	72.931	660	2.7151e-23	5.6	5.6	5.6	5.6	5.6	5.6	5.6	5.6	5.6	5.6	5.6	5.6	5.6	202030	110630	151130	33371	19863	30002	9859800	8410900	2515900	4368400	1263300	710810	273560	202300
269	33570;33571;33572;33573;33574;33575;33576;33577;33578;33579;33580;33581;69948;69949;69950;69951;69952;69953;69954;69955;69956;69957;69958;69959;84233;84234;84235;84236;84237;84238;84239;84240;84241;84242;84243;84244;84245;102936;102937;102938;102939;102940;120244;120245;120246;120247;120248;120249;120250;120251;120252;120253;120254;120255;120256;130145;130146;130147;130148;130149;130150;130151	IPI00118899;IPI00380436;IPI00775849	Alpha-actinin-4;F-actin cross-linking protein;Non-muscle alpha-actinin 4;Putative uncharacterized protein;Actinin alpha 4;Alpha-actinin;Alpha-actinin cytoskeletal isoform;Alpha-actinin-1;Non-muscle alpha-actinin-1;Alpha actinin 1a;Actn1 protein	Actn4;mCG_2999;FR-17;Actn1;Actn1a	Alpha-actinin-4;Alpha-actinin-1	P57780;Q1A602;Q3UDJ7;Q3ULT2;Q61064;Q8BP35;Q7TPR4;A1BN54;Q99LJ3	6	4	3	5	4	5	4	5	5	5	5	6	5	104.98	912	4.1808e-32	8.6	6	4.3	7.3	6	7.3	6.1	7.3	7.2	7.3	7.3	8.6	7.2	196360	30640	21102	33593	18529	19595	5868600	2980600	1800800	2124100	961580	773640	345000	180270
270	80224;80225;80226;80227;80228;80229;80230;80231;80232;80233;80234;80235;80236;80237;80238;80239;80240;80241;80242;80243;80244;80245	IPI00118902	Putative uncharacterized protein	Hemt1	hematopoietic cell transcript 1	Q9DAP4	1	1	1	1	1	1	1	1	1	1	1	1	1	19.9	176	0.00098743	5.1	5.1	5.1	5.1	5.1	5.1	5.1	5.1	5.1	5.1	5.1	5.1	5.1	177660	77739	131230	84623	37348	103090	10774000	7971500	2729000	261880	1737900	140120	225750	171040
271	3369;3370;3371;3372;3373;3374;3375;3376;12776;12777;12778;12779;12780;12781;12782;12783;12784;12785;12786;12787;12788;12789;12790;12791;12792;12793;12794;12795;12796;12797;128763;128764;128765;128766;128767;128768;128769;128770;128771;128772;128773	IPI00851027;IPI00118923;IPI00850595;IPI00850789	TCTEX5 long isoform;TCTEX5 isoform 2;Protein phosphatase 1 regulatory subunit 11;T-complex testis expressed protein 5;TCTEX5 isoform 3;TCTEX5 isoform 1	Ppp1r11;Tctex5	protein phosphatase 1, regulatory (inhibitor) subunit 11;Protein phosphatase 1 regulatory subunit 11;TCTEX5 isoform 3;TCTEX5 isoform 1	A5A4Y9;A5A4Z2;Q8K1L5;A5A4Z0;A5A4Z1	1	2	3	2	3	3	3	3	3	2	3	2	2	14.532	131	7.1036e-08	6.9	18.3	33.6	18.3	33.6	33.6	33.6	33.6	33.6	18.3	33.6	22.1	18.3	48364	39281	82121	43204	19655	45447	11719000	9392700	4210600	2444900	2779800	763810	189620	107160
272	97498;97499;97500;97501;97502;97503;97504;97505;97506;97507;97508;97509;126513;126514;126515;126516;126517;140184;140185;140186;140187;140188;140189;140190;140191;140192;140193;140194;140195;140196	IPI00118930	Alpha-soluble NSF attachment protein;N-ethylmaleimide-sensitive factor attachment protein alpha;Putative uncharacterized protein	Napa;Snapa	Alpha-soluble NSF attachment protein	Q9DB05;Q9CXX1	2	2	2	2	2	1	3	3	2	3	3	2	3	33.189	295	1.3519e-07	8.5	8.5	8.5	8.5	8.5	4.1	12.9	12.9	8.5	12.9	12.9	8.5	12.9	38106	24289	24788	33640	13886	15822	7425800	4115000	623740	1427300	887890	206490	206970	54354
273	56984;56985;56986;56987;56988;56989;56990;56991;56992;56993;56994;56995;56996;56997;56998;56999;57000;57001;57002;57003;57004;57005;57006;57007;57008;57009;57010;57011;57012;88335;88336;88337;88338;88339;88340;88341;88342;88343;88344;88345;88346;88347;88348;88349;88350;88351;88352;88353;88354;88355;88356;88357;88358;88359;88360;88361;88362;88363;88364;88365;88366;88367;88368;88369;88370;106833;10…	IPI00118938;IPI00402885	Spermatogenesis-associated protein 19, mitochondrial;Spermatogenic cell-specific gene 1 protein	Spata19;Spergen1	Isoform 1 of Spermatogenesis-associated protein 19, mitochondrial;Isoform 2 of Spermatogenesis-associated protein 19, mitochondrial	Q9DAQ9-1;Q9DAQ9;Q9DAQ9-2	5	5	5	5	5	6	6	5	5	5	5	4	5	18.057	154	7.5772e-137	47.4	47.4	47.4	47.4	47.4	61.7	61.7	47.4	47.4	47.4	47.4	41.6	47.4	699420	298590	583290	714520	274860	562460	68523000	40640000	23491000	13480000	14891000	5650500	2809000	650820
274	27225;27226;27227;27228;27229;27230;27231;27232;27233;27234;27235;27236;27237;47141;47142;47143;47144;47145;47146;47147;47148;47149;47150;47151;47152;47153;47154;47155;47156;47157;47158;47159	IPI00118953	Uncharacterized protein C5orf49 homolog		Uncharacterized protein C5orf49 homolog	Q9DAR0	2	2	2	1	2	2	2	2	2	2	2	2	2	20.848	182	1.231e-05	13.7	13.7	13.7	8.2	13.7	13.7	13.7	13.7	13.7	13.7	13.7	13.7	13.7	138770	48538	60905	20853	23305	115890	7590400	2715100	3174700	1094600	1750000	333610	243000	128180
275	3619;3620;3621;3622;3623;3624;3625;3626;3627;3628;3629;3630;3631;3632;3633;18199;18200;18201;18202;18203;18204;69322;69323;69324;69325;69326;69327;69328;71575;71576;71577;71578;71579;71580;71581;71582;71583;71584	IPI00118956;IPI00856714;IPI00278944	Putative uncharacterized protein;Serine/threonine/tyrosine interacting-like 1, isoform CRA_c;Styxl1 protein	mCG_1870;Styxl1;Dusp24	Serine/threonine/tyrosine interacting-like 1, isoform CRA_c;25 kDa protein;Putative uncharacterized protein	Q9DAR2;Q9DAG7	3	1	3	4	2	3	3	3	4	2	3	2	3	37.661	321	1.0424e-10	12.8	3.4	11.8	16.8	7.5	11.8	12.8	12.8	16.8	8.4	11.8	7.8	11.8	17242	4375.5	11576	34919	6165	17385	1502100	1471200	535880	200100	418600	28624	34140	16339
276	32176;32177;32178;32179;32180;32181;32182;32183;32184;32185;32186;47845;47846;47847;47848;47849;47850;47851;47852;47853;47854;47855;47856;47857;47858;47859;134131;134132;134133;134134;134135;134136;134137;134138;134139	IPI00395195;IPI00118985	Putative uncharacterized protein;RIKEN cDNA 1700001C19, isoform CRA_b	1700001C19Rik;mCG_15564	RIKEN cDNA 1700001C19, isoform CRA_b;Putative uncharacterized protein	Q8K168;Q9DAS0	2	1	3	3	3	3	3	3	3	1	3	2	2	23.681	210	2.5119e-08	11.9	4.3	16.2	16.2	16.2	16.2	16.2	16.2	16.2	4.3	16.2	11.9	11.9	168700	62589	180580	323530	171380	203200	13944000	12202000	6595500	1620400	5958700	1248300	510030	267430
277	39384;39385;39386;39387;42791;42792;42793;42794;42795;42796;42797;42798;42799;42800;42801;42802;42803;66434;66435;66436;66437;66438;66439;66440;66441;66442;66443;66444;66445;66446;66447;66448;66449;66450;83087;83088;83089;83090;83091;83092;83093;83094;83095;83096;83097;83098;83099;83100;83101;83102;83103;83104;83105;83106;83107;83108;83109;83110;83111;83112;83113;108092;108093;108094;108095;10809…	IPI00118986;IPI00461407;IPI00919068	ATP synthase subunit O, mitochondrial;Oligomycin sensitivity conferral protein;ATP synthase	Atp5o;D12Wsu28e	ATP synthase subunit O, mitochondrial;hypothetical protein	Q9DB20;Q3TF25;Q3THG0	7	7	8	9	8	9	10	10	9	9	9	9	8	23.363	213	1.2113e-28	37.1	37.1	37.1	45.1	37.1	50.2	50.7	50.7	42.7	42.7	42.7	42.7	39.4	1323200	623530	812900	1574100	834510	1180700	102720000	109220000	33877000	20278000	33560000	11272000	4300800	1419500
278	44690;44691;44692;44693;44694;44695;44696;44697;44698;44699;44700;87397;87398;87399;87400;87401	IPI00118987;IPI00856917;IPI00884472	Cathepsin B3;Cathepsin BA;Cathepsin H;Cathepsin H heavy chain;Cathepsin H light chain;Cathepsin H mini chain;Cathepsin H, isoform CRA_b;Putative uncharacterized protein	Ctsh;mCG_7939	Cathepsin H;Cathepsin H;cathepsin H preproprotein	P49935;Q922Q7;Q3UCD6	2	1	1	0	0	1	2	2	2	2	1	1	1	37.184	333	7.0479e-07	10.5	3.9	3.9	0	0	3.9	10.5	10.5	10.5	10.5	3.9	3.9	3.9	130460	16457	12213	0	0	4616.8	2763200	2359200	810010	1161100	159320	86560	47999	126980
279	68005;68006;68007;68008;68009;68010;68011;68012;68013	IPI00118988;IPI00314974	Chemokine-like factor	Cklf	Isoform CKLF2 of Chemokine-like factor;Isoform CKLF4 of Chemokine-like factor	Q9DAS1-1;Q9DAS1;Q9DAS1-4	0	1	0	1	0	1	1	0	1	1	1	1	1	17.254	152	0.0018809	0	6.6	0	6.6	0	6.6	6.6	0	6.6	6.6	6.6	6.6	6.6	0	7883.1	0	6495.4	0	2847.8	949740	0	0	339900	259250	109410	7740.4	0
280	124403;124404;124405;124406;124407;124408;124409;124410;124411;124412;124413;124414;124415;124416;134399;134400;134401;134402;134403;134404;134405;134406;134407;134408;134409;134410;134411	IPI00118990;IPI00830808	UPF0573 protein C2orf70 homolog		Isoform 1 of UPF0573 protein C2orf70 homolog;Isoform 2 of UPF0573 protein C2orf70 homolog	Q9DAS2-1;Q9DAS2;Q9DAS2-2	2	2	2	2	2	2	2	2	2	2	2	2	2	23.07	200	3.323e-09	9	9	9	9	9	9	9	9	9	9	9	9	9	95142	38453	64656	149790	62289	78231	5441200	5141000	2655700	1723300	1952600	620340	228060	79037
281	22324;22325;22326;22327;22328;22329;22330;22331;22332;22333;22334;40581;40582;40583;40584;41992;41993;41994;41995;41996;41997;41998;41999;42000;42001;42002;42003;42004;63477;63478;63479;63480;63481;63482;63483;63484;63485;63486;63487;63488;101263;101264;101265;101266;101267;101268;101269;101270;101271;101272;104663;104664;104665;104666;104667;104668;104669;104670;104671	IPI00119084;IPI00649700	Mitsugumin-33B;Transmembrane protein 38B;Trimeric intracellular cation channel type B	D4Ertd89e;Mg33b;Tmem38b	Trimeric intracellular cation channel type B;18 kDa protein	Q9DAV9	6	4	3	1	5	2	6	6	6	4	5	5	5	32.64	292	2.6198e-22	22.6	17.1	13.7	4.1	17.5	8.6	22.6	22.6	22.6	13	17.5	17.5	17.5	363080	95363	105590	17454	78077	41979	21357000	19943000	5991600	3046900	6713100	1796300	862540	330660
282	33720;33721;33722;33723;33724;33725;33726;33727;33728;61494;61495;61496;61497;61498;61499;61500;61501;61502;61503;61504;61505;61506;80772;80773;80774;80775;80776;80777;124291;124292;124293;124294;124295;124296;124297;128542;128543;128544;128545;128546;128547;128548;128549;128550;128551	IPI00119095	Cerebroside sulfate activator protein;Ganglioside GM2 activator;GM2-AP;Shingolipid activator protein 3;GM2 ganglioside activator protein;Gm2a protein;Putative uncharacterized protein	Gm2a;mCG_1434;RP23-173F16.1-001	Ganglioside GM2 activator	Q60648;Q5F1Z8	3	3	4	3	2	3	5	5	5	5	2	2	3	20.824	193	1.1773e-09	13	13	24.4	20.2	10.4	14	29.5	29.5	29.5	29.5	8.8	9.3	14.5	497290	226610	309110	105340	36323	77242	40840000	31120000	14775000	9113700	437250	714120	490140	608580
283	12222;12223;12224;12225;12226;12227;12228;12229;90805;90806;90807;90808;90809;90810;105709;105710;105711;105712;105713;105714;105715;105716;105717;105718;105719;105720;108684;108685;108686	IPI00119113;IPI00458922	Endomembrane proton pump 58 kDa subunit;Vacuolar proton pump subunit B 2;V-type proton ATPase subunit B, brain isoform;ATPase H+ transporting lysosomal V1 subunit B2;ATPase, H+ transporting, lysosomal V1 subunit B1;Putative uncharacterized protein;ATPase, H+ transporting, lysosomal V1 subunit B1, isoform CRA_a;Vacuolar proton translocating ATPase B1 isoform;Atp6v1b1 protein	Atp6b2;Atp6v1b2;Vat2;Atp6v1b1;mCG_142376	V-type proton ATPase subunit B, brain isoform;Putative uncharacterized protein	P62814;B0LAC8;Q6P6I3;Q8C3L6;Q91YH6;Q99KA3	3	3	2	1	0	1	2	3	3	3	1	4	3	56.55	511	2.9274e-08	6.8	6.8	4.7	1.8	0	1.8	4.7	6.8	6.8	6.8	1.8	9	6.1	140870	70431	37862	16634	0	16404	5303000	5099100	1886000	2352100	297070	921270	321620	117020
284	8826;8827;8828;8829;8830;13604;13605;13606;13607;13608;13609;13610;13611;13612;13613	IPI00119114;IPI00894588	Long-chain specific acyl-CoA dehydrogenase, mitochondrial	Acadl	Long-chain specific acyl-CoA dehydrogenase, mitochondrial;long-chain acyl-CoA dehydrogenase precursor	P51174	2	1	1	1	2	1	0	1	2	1	1	1	1	47.907	430	2.0003e-05	7.7	4.7	4.7	4.7	7.7	4.7	0	3	7.7	3	4.7	4.7	4.7	66116	5287.5	4655.5	12420	7278.8	9451.7	0	222740	446720	192750	206970	38430	38794	70247
285	11190;11191;11192;11193;11194;11195;11196;11197;11198;11199;11200;11201;11202;11203;11204;11205;11282;11283;11284;11285;11286;11287;11288;11289;11290;11291;11292;11293;11294;30938;30939;30940;30941;30942;30943;30944;30945;30946;30947;30948;30949;30950;30951;30952;30953;30954;30955;30956;43616;43617;43618;43619;43620;43621;43622;43623;43624;43625;43626;43627;43628;43629;43630;43631;43632;43633;436…	IPI00119138	Complex III subunit 2;Core protein II;Cytochrome b-c1 complex subunit 2, mitochondrial;Ubiquinol-cytochrome-c reductase complex core protein 2	Uqcrc2	Cytochrome b-c1 complex subunit 2, mitochondrial	Q9DB77	21	18	20	20	20	20	21	21	20	20	21	20	20	48.234	453	9.484e-245	50.1	49.7	49.9	49.9	49.9	49.9	50.1	50.1	50.1	50.1	50.1	49.9	47	18826000	7314300	8388000	9646400	3735400	5951200	1039300000	788120000	363510000	229230000	173440000	36625000	33215000	17826000
286	35472;35473;35474;35475;35476;35477;35478;35479;35480;35481;35482;35483;35484;35485;35486;35487;35488;35489;35490;35491;35492;35493	IPI00119178	Nuclear receptor subfamily 1 group D member 2;Orphan nuclear receptor RVR;Rev-erb-beta;Nuclear receptor subfamily 1, group D, member 2;Nuclear receptor subfamily 1, group D, member 2, isoform CRA_b;Putative uncharacterized protein;Nr1d2 protein	Nr1d2;mCG_10031;RP23-26P21.1-001	Nuclear receptor subfamily 1 group D member 2	Q60674;Q4VAB7;Q8C598;Q8C6J1;Q8CCE4;Q922C3	1	1	1	1	1	1	1	1	1	1	1	1	1	64.301	576	0.0098372	1.4	1.4	1.4	1.4	1.4	1.4	1.4	1.4	1.4	1.4	1.4	1.4	1.4	7682900	7125200	1271000	906290	220330	503380	290680000	228840000	16948000	159750000	24629000	13807000	715140	7710000
287	13595;13596;13597;13598;13599;13600;13601;13602;13603	IPI00119202;IPI00474051;IPI00874704	Calgizzarin;Endothelial monocyte-activating polypeptide;Protein S100-A11;Protein S100-C;S100 calcium-binding protein A11	S100a11;S100c	Protein S100-A11;similar to endothelial monocyte-activating polypeptide;11 kDa protein	P50543	1	1	0	1	0	1	1	0	0	1	1	1	1	11.083	98	0.00028079	11.2	11.2	0	11.2	0	11.2	11.2	0	0	11.2	11.2	11.2	11.2	19837	4157.3	0	1147	0	1568.7	165060	0	0	112720	110360	46935	15827	14188
288	10171;10172;10173;10174;10175;93799;93800;93801;93802;93803;93804;93805;93806;93807;93808;93809;93810;93811;93812;93813;107976;107977;107978;107979;107980;108327;108328;108329;111149;111150;111151;111152;111153;111154;111155;111156;111157;111158;111159	IPI00119203;IPI00649885	MVLCAD;Very long-chain specific acyl-CoA dehydrogenase, mitochondrial;Acyl-Coenzyme A dehydrogenase, very long chain;Acyl-Coenzyme A dehydrogenase, very long chain, isoform CRA_c;Putative uncharacterized protein	Acadvl;Vlcad;mCG_22500;RP23-172M21.11-001;RP23-172M21.11-002	Very long-chain specific acyl-CoA dehydrogenase, mitochondrial;Acyl-Coenzyme A dehydrogenase, very long chain	P50544;B1AR27;B1AR28;Q3UJR6	4	2	3	4	1	3	3	4	4	3	3	1	2	70.875	656	3.4639e-19	8.1	4.3	6.1	8.1	2.3	6.1	7.2	9.1	8.1	6.2	7.2	2.3	4.3	151410	18422	33878	141630	7589.5	64378	3910800	5719600	3931700	1584000	644550	101420	123260	104560
289	27134;27135;27136;27137;27138;27139;27140;27141;39621;39622;39623;39624;39625;39626;39627;39628;39629;39630;39631;39632;39633;68999;69000;69001;69002;69003;69004;69005;69006;69007;69008;69009;69010;81823;81824;81825;81826;81827;81828;81829;81830;81831;81832;81833;81834;81835;102309;102310;102311;102312;102313;102314;102315;102316;102317;102318;102319;102320;102321;124704;124705;124706;124707;1247…	IPI00119239	Low molecular mass protein 19;Macropain delta chain;Multicatalytic endopeptidase complex delta chain;Proteasome delta chain;Proteasome subunit beta type-6;Proteasome subunit Y;Proteasome subunit beta type	Lmp19;Psmb6;DN-183N8.5-001;mCG_21162	Proteasome subunit beta type-6	Q60692;A2CFA7	6	5	6	4	4	4	6	5	5	6	5	6	6	25.378	238	4.1145e-40	31.1	21.8	31.1	16.8	17.2	16.8	31.1	26.9	21.8	31.1	26.1	31.1	31.1	955330	449400	633050	482160	142460	333130	70301000	37868000	25562000	30523000	9384600	4635200	2234600	896470
290	6654;6655;6656	IPI00119305	IRES-specific cellular trans-acting factor 45 kDa;Mpp1;Proliferation-associated protein 1;Proliferation-associated protein 2G4;Protein p38-2G4;Pa2g4 protein;Proliferation-associated 2G4;Putative uncharacterized protein	Ebp1;Pa2g4;Plfap;mCG_18690	Proliferation-associated protein 2G4	P50580;Q05BN2;Q3TGU7;Q3UMW2	0	1	0	0	0	0	1	1	0	0	0	0	0	43.698	394	0.00070359	0	2.3	0	0	0	0	2.3	2.3	0	0	0	0	0	0	8582.8	0	0	0	0	1300900	744500	0	0	0	0	0	0
291	143221;143222;143223;143224;143225;143226;143227;143228;143229;143230;143231;143232;143233;143234;143500;143501;143502;143503;143504;143505;143506;143507;143508;143509;143510;143511;143512	IPI00119495	Serine protease 21;Testisin;Tryptase 4;ESP-1;Protease, serine, 21;TESP5;Prss21 protein	Prss21;esp-1;mCG_8062;mesp-1;tesp5	Testisin	Q9JHJ7;Q54AE4;Q80YD8	2	2	2	2	2	2	2	2	2	2	2	2	2	36.175	324	1.2342e-10	7.4	7.4	7.4	7.4	7.4	7.4	7.4	7.4	7.4	7.4	7.4	7.4	7.4	432630	290530	265020	343010	121130	156440	39944000	36879000	10814000	8376200	5628900	1298400	1099600	419610
292	5544;5545;5546;5547;5548;5549;5550;5551;5552;5553;5554;8682;8683;8684;8685;8686;8687;8688;13205;64626;64627;64628;64629;64630;64631;64632;64633;97037;97038;97039;97040;97041;97042;97043;106496;106497;106498;106499;106500;106501;106502;106503;106504;106505;106506;106507;106508;136644;136645;136646;136647;136648;136649;136650;136651	IPI00119618	Calnexin;Putative uncharacterized protein;Calnexin, isoform CRA_a	Canx;mCG_125213;RP23-237P10.2-001	Calnexin	P35564;Q3TXE5;Q5SUC3	6	4	3	0	2	4	4	3	5	5	7	6	4	67.277	591	5.7753e-16	10.2	6.4	5.2	0	4.7	7.4	7.1	5.9	8.6	8.6	12.2	10.2	5.2	279940	53465	46307	0	8715.8	34025	7343900	3731000	1840900	2638300	2794500	1010800	239560	236960
293	70013;70014;70015;70016;70017;70018;70019;70020;70021;70022;70023;95256;95257;95258;95259;95260;95261;95262	IPI00648683;IPI00378063;IPI00346965;IPI00119689	Adapter-related protein complex 1 subunit beta-1;Adaptor protein complex AP-1 subunit beta-1;AP-1 complex subunit beta-1;Beta-1-adaptin;Beta-adaptin 1;Clathrin assembly protein complex 1 beta large chain;Golgi adaptor HA1/AP1 adaptin beta subunit;Putative uncharacterized protein;Adaptor protein complex AP-1, beta 1 subunit;Adapter-related protein complex 2 beta subunit;Adaptor protein complex AP-…	Adtb1;Ap1b1;RP23-64E17.3-002;Ap2b1;Clapb1;RP23-381B19.6-001;mCG_14701;RP23-64E17.3-001;RP23-381B19.6-002	Putative uncharacterized protein;Isoform 2 of AP-2 complex subunit beta;adaptor protein complex AP-1, beta 1 subunit;Isoform 1 of AP-2 complex subunit beta	O35643;Q3TVN4;Q3U1K9;Q5SVG4;Q8CC13;Q9DBG3-2;Q9DBG3;Q5SWR1;Q3TXG4;Q5SVG5;Q6NXY3;Q9DBG3-1;Q5SWR0	2	1	1	2	1	1	2	1	1	2	1	2	1	105	953	9.1308e-05	2.9	1.4	1.6	2.9	1.6	1.6	2.9	1.6	1.6	2.9	1.6	2.9	1.4	25113	8659.5	1552.6	10208	1679.9	2511.6	1006900	182730	42860	443760	67005	94736	15112	14611
294	4779;4780;4781;4782;4783;4784;4785;90375;90376;90377;90378;90379;90380	IPI00828796;IPI00119784	Insulin degrading enzyme;Insulin protease;Insulin-degrading enzyme;Insulysin	Ide	insulin-degrading enzyme;Insulin-degrading enzyme	Q8CGB9;Q9JHR7	1	1	2	1	0	1	1	2	1	2	0	1	0	117.69	1019	0.00027756	1.5	1.2	2.6	1.2	0	1.5	1.5	2.6	1.2	2.6	0	1.2	0	6258.2	5990.9	12290	6072.5	0	2856.1	124750	1523000	338260	603640	0	48839	0	21022
295	692;693;694;695;696;697;698;699;700;701;702;703;704;705	IPI00119813	U6 snRNA-associated Sm-like protein LSm5	Lsm5	U6 snRNA-associated Sm-like protein LSm5	P62322	1	1	1	0	0	0	1	1	1	1	1	0	1	9.9374	91	0.00017714	20.9	20.9	20.9	0	0	0	20.9	20.9	20.9	20.9	20.9	0	20.9	14249	4212.6	2783.1	0	0	0	574080	701250	180260	212350	18749	0	4299.4	10351
296	30202;30203;30204;30205;30377;30378;30379;30380;30381;30382;31345;31346;31347;31348;31349;31350;31351;31352;31353;31354;31355;31356;41033;41034;41035;41036;41037;41038;41039;41040;47381;47382;51837;51838;51839;51840;51841;51842;51843;51844;51845;51846;51847;51848;51849;51850;51851;51852;51853;57700;57701;57702;57703;57704;57705;60609;60610;60611;60612;60613;60614;62757;62758;62759;62760;62761;627…	IPI00755993;IPI00755019;IPI00874807;IPI00881427;IPI00882025;IPI00474771;IPI00127163;IPI00119871;IPI00755395;IPI00881305;IPI00880715	Ankyrin-1;Erythrocyte ankyrin;Ank1 protein;Erythroid ankyrin	Ank1;Ank-1	Isoform 6 of Ankyrin-1;Isoform Br4 of Ankyrin-1;Ank1 protein;207 kDa protein;206 kDa protein;Isoform Er3 of Ankyrin-1;Isoform Er1 of Ankyrin-1;Ank1 protein;Isoform 5 of Ankyrin-1;Erythroid ankyrin	Q02357-6;Q02357;Q02357-4;Q0VGY9;Q02357-3;Q02357-1;Q02357-2;B7ZW98;Q02357-5;Q61304	15	16	6	3	4	3	17	20	8	19	14	17	7	209.55	1907	9.3447e-101	10.2	10.7	3.6	1.7	2.6	1.5	12	13.8	5.4	13	9.5	11.5	5.1	643690	323820	74748	22097	17089	37624	65665000	63135000	3870400	24710000	5869100	3943800	328130	580870
297	47881;47882;47883;47884;47885;47886;47887;47888;47889;47890;47891;47892;50596;50597;50598;50599;50600;50601;50602;50603;50604;50605;50606;50607;50608;50609;50610;50611;63382;63383;63384;63385;63386;63387;63388;63389;63390;63391;96882;96883;102041;102042;102043;102044;102045;102046;102047;102048;102049;102050;102051;102052;102053;103256;103257;103258;103259;103260;103261;103262;103492;103493;10349…	IPI00119896;IPI00858130;IPI00660514;IPI00896015;IPI00272227;IPI00321209;IPI00316728;IPI00136216	DnaJ homolog subfamily B member 6;Heat shock protein J2;mDj4;MRJ	Dnajb6;Hsj2;Mrj	Isoform A of DnaJ homolog subfamily B member 6;Protein;Isoform B of DnaJ homolog subfamily B member 6;DnaJ (Hsp40) homolog, subfamily B, member 6 isoform d	O54946-1;O54946;O54946-2	8	5	6	7	6	5	8	8	8	6	10	9	7	39.807	365	1.8659e-53	27.4	18.1	20.5	23	23	18.9	27.1	27.7	30.1	20.5	35.9	31.8	19.7	627220	142860	192790	409750	154660	163410	51152000	43540000	13414000	4941400	15814000	3914300	1415600	684690
298	35942;35943;35944;35945;35946;35947;35948;35949	IPI00128126;IPI00457576;IPI00119930;IPI00856174;IPI00649331;IPI00858265	5-AMP-activated protein kinase subunit gamma-2;Protein kinase, AMP-activated, gamma 2 non-catalytic subunit, isoform CRA_c;Putative uncharacterized protein;5-AMP-activated protein kinase subunit gamma-1;Prkag1 protein;AMP activated protein kinase gamma 1	Prkag2;mCG_140252;Prkaac;Prkag1	Isoform A of 5-AMP-activated protein kinase subunit gamma-2;Putative uncharacterized protein;5-AMP-activated protein kinase subunit gamma-1;Putative uncharacterized protein;Isoform B of 5-AMP-activated protein kinase subunit gamma-2;28 kDa protein	Q91WG5-1;Q91WG5;Q3U4D5;Q8BIQ9;O54950;Q2VPC9;Q3TWR3;Q925V0;Q3TMN8;Q8BM63;Q91WG5-2	1	1	1	0	1	1	0	1	1	0	1	0	0	62.996	566	0.010829	1.8	1.8	1.8	0	1.8	1.8	0	1.8	1.8	0	1.8	0	0	10846	4849.7	7224.4	0	4142.8	4078.5	0	0	280820	0	198790	0	0	11249
299	16227;16228;16229;16230;16231;16232;16233;16234;16235;16236;16237;16238;16239;16676;16677;16678;16679;16680;16681;16682;16683;16684;16685;16686;16687;16688;16689;16690;16691;16692;16693;16694;16695;17420;17421;17422;17423;17424;17425;17426;17427;17428;17429;17430;17431;17432;17433;17434;17435;17436;17437;17438;17439;17440;17441;17442;17443;17444;17445;17446;17447;17448;17449;17450;17451;17452;174…	IPI00119959;IPI00378513;IPI00928039	Barrier-to-autointegration factor;Breakpoint cluster region protein 1;LAP2-binding protein 1	Baf;Banf1;Bcrp1;L2bp1	Barrier-to-autointegration factor	O54962	7	5	6	5	6	6	7	7	7	7	7	7	7	10.102	89	1.6152e-82	49.4	42.7	44.9	44.9	44.9	44.9	49.4	49.4	49.4	49.4	49.4	49.4	49.4	3378300	1897200	2057400	2140100	1171800	1936000	132460000	127610000	52030000	40785000	56762000	21318000	10957000	2840500
300	15223;15224;15225;15226;15227;15228;15229;15230;15231;15232;15233;15234;15235;15236;15237;15238;15239;15240;15241;95339;95340;95341;95342;95343;95344;95345;95346;95347;95348;95349;95350;95351;95352;95353;95354;95355;95356;96675;96676;96677;96678;96679;96680;96681;96682;96683;96684;96685;96686;96687	IPI00120006	Elafin-like protein I;Single WAP motif protein 1;WAP four-disulfide core domain protein 15B	Swam1;Wfdc15;Wfdc15b	WAP four-disulfide core domain protein 15B	Q9JHY4	3	3	3	3	3	3	3	3	3	3	3	3	3	9.2372	80	1.9182e-09	27.5	27.5	27.5	27.5	27.5	27.5	27.5	27.5	27.5	27.5	27.5	27.5	27.5	943090	394200	483200	694330	317840	628920	34467000	37934000	20575000	14302000	10524000	3104000	1644300	1007600
301	3590;3591;3592;3593;3594;3595;3596;3597;3598;3599;3600;3601;3602;3603;3604;3605;3606;3607;94972;94973;94974;94975;94976;94977;94978;113046;113047;113048;113049;113050	IPI00120066;IPI00621410;IPI00944047;IPI00626454;IPI00944056;IPI00944173;IPI00403763;IPI00944196	Antigen AC133 homolog;Prominin-1;Prominin-like protein 1;Prom1 protein;Prominin-1.s3 splice variant;Putative uncharacterized protein;Prominin-1.s6 splice variant;Prominin-1.s5 splice variant;Prominin-1.s4 splice variant	Prom;Prom1;Proml1	Prominin-1;prominin 1 isoform s1;prominin 1 isoform s8;prominin 1 isoform s3;prominin 1 isoform s7;prominin 1 isoform s6;prominin 1 isoform s5;prominin 1 isoform s4	O54990;Q8R056;Q8BH12;Q8CDK8;Q80XB6;Q80XB2;Q8C3K1;Q80XB3	3	1	2	3	1	3	2	3	2	1	2	1	1	97.112	867	5.2949e-10	5	1.7	3	5	1.7	5	3	5	3	1.7	3.7	1.7	1.7	137770	8141.7	22238	30935	2630.1	15451	2758300	503380	844760	288420	188480	18646	25726	122240
302	23076;23077;23078;23079;39935;39936;39937;39938;39939;39940;39941;39942;39943;39944;43721;43722;43723;43724;43725;43726;43727;43728;43729;43730;43731;43732;43733;122472;122473;122474;122475;122476;122477;122478;122479;122480;122481;122482;122483	IPI00120162;IPI00408176;IPI00850570;IPI00750022	Casein kinase II subunit alpha;Casein kinase II alpha subunit;Putative uncharacterized protein;Casein kinase 2, alpha 1 polypeptide;Casein kinase II, alpha 1 polypeptide, isoform CRA_a;Casein kinase II, alpha 1 polypeptide, isoform CRA_b	Ckiia;Csnk2a1;mCG_13182;RP23-452D3.3-001	Casein kinase II subunit alpha;casein kinase 2, alpha 1 polypeptide	Q60737;Q61177;Q8CD20;Q8R0X4;Q9D0E8	3	2	4	3	3	1	4	3	2	4	4	3	2	45.161	391	3.6284e-14	12.3	8.4	15.9	12.3	12.3	3.3	15.9	12.5	7.2	15.9	13.6	12.3	7.2	34211	12139	26599	33058	12318	3847.5	6235200	4520500	657680	1569900	1275200	250640	132870	22977
303	22729;22730;22731;51554;51555;51556;51557;51558;51559;51560;51561;51562;51563;51564;51565;102273;102274;102275;102276;102277;102278;102279;102280;102281;115650;115651;115652;115653;115654;115655;115656;115657;115658;124885;124886;124887;124888;124889;124890;124891;124892;124893;124894;124895;124896	IPI00120199;IPI00750433	Alpha-MPP;Mitochondrial-processing peptidase subunit alpha;P-55;Peptidase (Mitochondrial processing) alpha;Peptidase (Mitochondrial processing) alpha, isoform CRA_b;Putative uncharacterized protein;Peptidase (Mitochondrial processing) alpha, isoform CRA_a	Inpp5e;Pmpca;mCG_18769;RP23-306D20.8-001;RP23-306D20.8-002	Mitochondrial-processing peptidase subunit alpha;Peptidase (Mitochondrial processing) alpha, isoform CRA_a	Q9DC61;A2AIW8;Q3TTM6;Q3TY06;Q3UDE0;Q8BK51;A2AIW9	2	3	4	4	3	5	4	4	5	2	2	3	4	58.278	524	1.6171e-13	3.8	5.3	7.4	7.4	5.9	9.7	7.6	7.4	9.7	3.2	4.2	5.9	7.4	74799	123300	57285	67715	24464	64834	7188400	5639800	3571800	549790	697550	427220	366830	155170
304	13042;13043;13044;13045;13046;13047;13048;44873;44874;44875;44876;44877;44878;44879;44880;44881;44882;44883;44884;44885;44886;44887;86124;86125;86126;86127;86128;86129;86130;86131;86132;86133;86134;86135;90611;90612;90613;90614;90615;90616;90617;90618;90619;90620;90621;90622;90623;101075;101076;101077;101078;101079;101080;101081;101082;101083;101084;101085;101086;101087;118711;118712;118713;11871…	IPI00120212;IPI00944067	Complex I-39kD;NADH dehydrogenase [ubiquinone] 1 alpha subcomplex subunit 9, mitochondrial;NADH-ubiquinone oxidoreductase 39 kDa subunit;NADH dehydrogenase (Ubiquinone) 1 alpha subcomplex, 9	Ndufa9;mCG_129735	NADH dehydrogenase [ubiquinone] 1 alpha subcomplex subunit 9, mitochondrial;NADH dehydrogenase (ubiquinone) 1 alpha subcomplex, 9 precursor	Q9DC69;Q6GTD3	5	3	8	7	7	7	6	7	7	7	6	7	7	42.509	377	1.8835e-32	14.6	8.2	23.1	19.4	19.4	19.4	18	20.7	20.7	20.4	18	20.7	20.4	569330	113680	367680	585660	191030	402590	39524000	26034000	11814000	8848700	9632900	2173900	1311800	703640
305	21250;21251;21252;21253;59502;59503;59504;59505;92357;92358;92359;92360;92361;110401	IPI00120220	Translin-associated factor X-interacting protein 1;Tsnaxip1 protein	Tsnaxip1;Txi1	Translin-associated factor X-interacting protein 1	Q99P25;Q497Q4	0	0	1	0	1	1	1	1	3	1	2	1	2	81.761	704	7.7924e-13	0	0	1.4	0	1.4	1.4	1.7	1.4	5.3	1.4	3.1	1.7	3.1	0	0	8738.1	0	2857.4	7450.7	1070300	615380	1306100	128000	643280	54454	52163	0
306	3245;3246;3247;3248;3249;3739;3740;3741;3742;3743;3744;3745;3746;3747;3748;3749;3750;3751;3752;3753;70752;70753;70754;70755;70756;70757;70758;70759;70760;70761;70762;70763;70764;97484;97485;97486;97487;97488;97489;97490;97491;97492;97493;97494;97495;97496;97497	IPI00120232	Complex I-20kD;NADH dehydrogenase [ubiquinone] iron-sulfur protein 7, mitochondrial;NADH-ubiquinone oxidoreductase 20 kDa subunit	Ndufs7	NADH dehydrogenase [ubiquinone] iron-sulfur protein 7, mitochondrial	Q9DC70	4	4	3	4	4	4	3	3	3	3	3	3	3	24.683	224	3.3269e-35	17.4	17.4	14.3	17.4	17.4	17.4	14.3	14.3	14.3	14.3	14.3	14.3	14.3	237840	183930	168790	289910	172780	172990	13331000	17010000	5762600	2744300	4443500	1056400	790750	221630
307	7642;25448;25449;25450;25451;25452;25453;25454;25455;25456;31655;31656;31657;31658;31659;31660;31661;31662;31663;70813;70814;70815;70816;70817;70818;70819;70820;70821;70822;70823;70824;70825;76416;76417;76418;76419;76420;76421;76422;76423;76424;76425;76426;76427;76428;105666;105667;105668;105669;105670;105671;105672;105673;105674;105675;105676;105677;105678;132703;132704;132705;132706;132707;1327…	IPI00120257	Heat shock protein-binding protein 1;Hsp70-binding protein 1;Hsp70-interacting protein 1	Hspbp;Hspbp1	Hsp70-binding protein 1	Q99P31	6	4	5	5	5	6	6	7	6	5	5	6	5	39.166	357	6.5704e-148	24.6	17.6	21.6	20.7	20.7	24.6	24.6	26.9	24.6	21.6	20.7	24.6	21.6	221130	83223	82417	111070	58113	88659	12382000	13614000	3990300	3167400	3349300	629670	406790	192030
308	5422;5423;5424;5425;5426;5427;5428;5429;5430;5431;30413;30414;30415;30416;30417;30418;30419;30420;30421;30422;30423;30424;31703;31704;31705;31706;31707;31708;31709;31710;31711;31712;31713;31714;35096;35097;35098;35099;35100;35101;35102;35103;35104;48648;48649;48650;48651;48652;48653;48654;48655;48656;48657;48658;50855;52730;52731;52732;52733;52734;52735;52736;52737;52738;52739;52740;66496;66497;6…	IPI00120312	Growth arrest-specific protein 11;Growth arrest-specific protein 8;Beta growth arrest specific protein 11;Growth arrest specific protein 11	Gas11;Gas8	Growth arrest-specific protein 8	Q60779;A1X3U7;Q49MD7	5	5	9	9	9	10	11	8	10	5	11	9	9	56.263	478	1.962e-40	11.3	10.3	20.9	20.5	20.9	22.8	24.7	18.8	22.8	11.1	24.3	20.9	20.7	351440	176160	355930	370920	146600	293730	33811000	25755000	10908000	4687600	11081000	3145700	1156000	466010
309	4515;4516;4517;4518;4519;13384;13385;13386;13387;13388;13389;13390;13391;13392;13393;13394;13395;13396;29205;29206;29207;29208;29209;29210;29211;29212;29213;29214;29215;29216;29217;79075;79076;79077;79078;79079;79080;79081;79082;79083;79084;79085;99689;99690;99691;99692;99693;99694;99695;99696;99697;99698;99699;99700;99701;99702;99703;103179;103180;103181;103182;103183;103184;103185;103186;103187…	IPI00120374	Serine/threonine-protein phosphatase 2A catalytic subunit alpha isoform	Ppp2ca	Serine/threonine-protein phosphatase 2A catalytic subunit alpha isoform	P63330	1	1	1	1	1	1	1	1	1	1	1	1	1	35.608	309	3.8295e-117	36.2	31.4	31.4	31.4	31.4	24.6	28.8	36.2	29.4	36.2	31.4	36.2	31.4	482830	168000	204640	217920	88723	151700	23132000	20423000	6167800	7241300	6729100	2569900	1004700	452410
310	4280;4281;4282;4283;4284;4285;4286;4287;4288;72810;72811	IPI00120716;IPI00775863;IPI00162780;IPI00758356	Guanine nucleotide-binding protein G(I)/G(S)/G(T) subunit beta-1;Transducin beta chain 1;Beta1 subnuit of GTP-binding protein;Beta1 subunit of GTP-binding protein;Guanine nucleotide binding protein, beta 1;Guanine nucleotide binding protein, beta 1, isoform CRA_b;Putative uncharacterized protein;G-protein beta subunit;G protein subunit beta-2;Guanine nucleotide-binding protein G(I)/G(S)/G(T) subu…	Gnb1;mCG_23363;RP23-183D11.1-001;Gnb2;mCG_6858	Guanine nucleotide-binding protein G(I)/G(S)/G(T) subunit beta-1;41 kDa protein;Guanine nucleotide-binding protein G(I)/G(S)/G(T) subunit beta-2;32 kDa protein	P62874;Q3TQ70;Q3U1B1;Q61621;P62880;Q3U9V4	2	1	1	1	2	1	0	1	0	0	1	1	0	37.377	340	0.0001768	6.5	2.9	2.9	2.9	6.5	2.9	0	2.9	0	0	2.9	2.9	0	219240	22107	12766	8681.5	9858.2	7466.1	0	1249600	0	0	196440	134100	0	202500
311	28687;28688;28689;28690;28691;28692;28693;28694;28695;28696;28697;46370;46371;46372;46373;46374;46375;46376;46377;46378;46379;46380;46381;46382;46383;46384;46385;46386;46387;46388;46389;46390;46391;46392;46393;46394;46395;46396;46397;46398;46399;46400;46401;46402;46403;46404;46405;46406;46407;46408;46409;46410;46411;46412;46413;58340;58341;58342;58343;58344;58345;58346;58347;58348;58349;58350;583…	IPI00120719	Cytochrome c oxidase polypeptide Va;Cytochrome c oxidase subunit 5A, mitochondrial	Cox5a	Cytochrome c oxidase subunit 5A, mitochondrial	P12787	7	6	7	7	6	6	6	6	7	7	7	7	6	16.101	146	1.6476e-51	45.9	45.9	45.9	45.9	40.4	40.4	38.4	38.4	45.9	45.9	45.9	45.9	34.9	14673000	4857800	8210600	10435000	3526100	4764200	542060000	434720000	213170000	174610000	116120000	58133000	30502000	14024000
312	121;122;123;124;125;126;127;128;129;130;131;132;133;134;135;136;137;6596;6597;6598;6599;6600;6601;6602;6603;6604;6605;6606;6607;6608;7915;7916;7917;7918;7919;7920;7921;9821;9822;9823;9824;9825;9826;9827;9828;9829;9830;9831;9832;29348;29349;29350;29351;29352;29353;29354;29355;29356;29357;29358;29359;29360;43669;43670;43671;43672;43673;43674;43675;43676;43677;43678;43679;43680;43681;43682;43683;436…	IPI00120761;IPI00230594	Anion exchange protein 1;Band 3 anion transport protein;MEB3;Solute carrier family 4 member 1;Putative uncharacterized protein;Slc4a1 anion exchanger;Solute carrier family 4 (Anion exchanger), member 1;Solute carrier family 4 (Anion exchanger), member 1, isoform CRA_b	Ae1;Slc4a1;mCG_21367;RP23-461C4.8-001	Isoform Erythrocyte of Band 3 anion transport protein;Isoform Kidney of Band 3 anion transport protein	P04919-1;P04919;Q3TA19;Q3TAJ4;Q3TNH7;Q3TNL6;Q3TZ12;Q3TZ29;Q3TZG9;Q3TZJ1;Q3U065;Q53ZN9;P04919-2	16	16	13	10	9	10	17	17	13	16	16	15	12	103.13	929	1.0827e-171	22.4	22.4	18.9	15.3	13.3	13	23.3	23.3	18.7	22.4	22.4	21.6	19.3	3290400	2089100	428380	271580	140670	170050	294010000	256180000	23168000	102460000	30088000	21507000	2093200	3431100
313	2480;2481;2482;2483;2484;2485;2486;2487;2488;2489;2490;2491;2492;8202;8203;8204;8205;8206;8207;8208;8209;8210;8211;8212;8213;8593;8594;8595;8596;8597;8598;8599;8600;8601;8602;8603;8604;8605;19639;19640;19641;19642;19643;19644;19645;19646;19647;19648;19649;19650;19651;40844;40845;40846;40847;40848;40849;40850;40851;40852;40853;40854;40855;40856;40857;40858;40859;47227;47228;47229;47230;47231;47232…	IPI00856650;IPI00120794	Outer dense fiber of sperm tails protein 3;Outer dense fiber protein 3;Sperm tail protein SHIPPO 1	Beta390;Odf3;Shippo1	31 kDa protein;Outer dense fiber protein 3	Q920N1	16	15	16	17	17	17	16	16	17	16	17	16	17	30.574	280	5.1273e-80	65.7	63.2	65.7	70.4	70.4	70.4	67.5	67.5	70.4	67.9	70.4	67.5	70.4	4813600	2689100	3850400	4940400	1585800	2978000	270930000	243210000	88987000	53983000	119240000	26433000	11414000	4455100
314	16822;16823;16824	IPI00120848	Mimecan;Osteoglycin;Putative uncharacterized protein	Og;Ogn;mCG_15650	Mimecan	Q62000;Q543C5	0	0	0	1	1	0	0	0	0	0	0	1	0	34.012	298	0.010732	0	0	0	3	3	0	0	0	0	0	0	3	0	0	0	0	4724.5	4680.5	0	0	0	0	0	0	107330	0	0
315	130799;130800;130801;130802;130803;130804;130805;130806	IPI00928532;IPI00120914	Eukaryotic translation initiation factor 3 subunit 5 epsilon;Putative uncharacterized protein;Eukaryotic translation initiation factor 3, subunit 5 (Epsilon), isoform CRA_d;Eukaryotic translation initiation factor 3, subunit F;Translation initiation factor-3 subunit 5;eIF3 p47;eIF-3-epsilon;Eukaryotic translation initiation factor 3 subunit 5;Eukaryotic translation initiation factor 3 subunit F	Eif3f;Eif3s5;mCG_2313	eukaryotic translation initiation factor 3, subunit F;Eukaryotic translation initiation factor 3 subunit F	B0LAD0;Q3U8X1;Q3UVY8;Q5XJV3;Q6IRT4;Q8BTW2;Q8VH52;Q9DCH4	1	1	0	0	0	0	1	1	1	1	0	1	1	37.984	361	0.00031739	4.7	4.7	0	0	0	0	4.7	4.7	4.7	4.7	0	4.7	4.7	20789	7594.2	0	0	0	0	1070400	968180	281290	569020	0	92692	41148	18529
316	58;59;60;61;62;63;64;65;66;67;68;69;70;71;72;73;74;75;76;77;78;79;80;9451;9452;9453;9454;9455;9456;9457;9458;9459;9460;9461;9462;9463;9464;35888;35889;35890;35891;35892;35893;35894;96596;96597;96598;96599;96600;96601;96602;96603;96604;96605;96606;96607;96608;96609;96610;96611;96612;96613;96614;96615;96616;117879;117880;117881;117882;117883;117884;117885;117886;117887;117888;117889;131513;131514;1…	IPI00120984	Complex I-19kD;Complex I-PGIV;NADH dehydrogenase [ubiquinone] 1 alpha subcomplex subunit 8;NADH-ubiquinone oxidoreductase 19 kDa subunit	Ndufa8	NADH dehydrogenase [ubiquinone] 1 alpha subcomplex subunit 8	Q9DCJ5	5	4	6	7	7	7	5	4	5	5	5	6	6	19.992	172	4.7406e-35	39	34.9	36.6	43.6	43.6	43.6	33.1	31.4	34.9	36	32	39.5	39.5	428240	130090	349300	602360	304750	624490	31860000	40684000	13428000	7179800	11119000	4875800	885110	477840
317	53775;53776;53777;53778;53779;53780;53781;53782;53783;53784;53785;53786;53787;79522;79523;79524;79525;79526;79527;79528;79529;79530;79531;79532;79533;79534;79535;79536;79537;79538;79539;79540;79541;79542	IPI00407290;IPI00121056	Dynein, axonemal, light chain 4, isoform CRA_c;Putative uncharacterized protein;Dynein light chain 4, axonemal	Dnalc4;mCG_11515;Dnal4	Dynein, axonemal, light chain 4, isoform CRA_c;Dynein light chain 4, axonemal	Q8CDT8;Q9DCM4	2	2	2	2	2	2	2	2	2	2	2	2	2	15.876	139	0.0005398	12.2	12.2	12.2	12.2	12.2	12.2	12.2	12.2	12.2	12.2	12.2	12.2	12.2	124650	71173	147670	169480	23909	103730	7139500	6288000	3508100	1686600	1621500	637490	322260	138930
318	4735;4736;4737;4738;4739;4740;4741;4742;4743;4744;4745;4746;4747;104412;104413;104414;104415;104416;104417;104418;104419;104420;104421;104422;104423;104424	IPI00121068	Beta-defensin 2;Defensin, beta 2;Defensin beta 2;MCG6977	Defb2;AL590619.1-001;mCG_6977	Beta-defensin 2	P82020;Q32MH3	2	2	2	2	2	2	2	2	2	2	2	2	2	7.8202	71	0.0047488	23.9	23.9	23.9	23.9	23.9	23.9	23.9	23.9	23.9	23.9	23.9	23.9	23.9	740210	264800	298100	570190	349780	548370	14857000	12503000	11014000	3106400	7722300	1793600	963070	811490
319	43002;43003;43004;43005;141153;141154;141155;141156;141157;141158;141159	IPI00121073;IPI00831352;IPI00830486	A18 hnRNP;Cold-inducible RNA-binding protein;Glycine-rich RNA-binding protein CIRP	Cirbp;Cirp	Cold-inducible RNA-binding protein;18 kDa protein;12 kDa protein	P60824	1	0	1	0	0	0	1	2	2	2	2	0	0	18.607	172	9.146e-08	6.4	0	6.4	0	0	0	6.4	14.5	14.5	14.5	14.5	0	0	230200	0	23980	0	0	0	3797100	2629900	1337200	1390600	1456000	0	0	215470
320	15552;15553;15554;15555;15556;15557;15558;15559;15560;15561;15562;116531;116532;116533;116534;116535;116536;116537;116538;116539;116540	IPI00474430;IPI00121135	Putative uncharacterized protein;Protein PR264;Putative myelin regulatory factor 1;Splicing component, 35 kDa;Splicing factor SC35;Splicing factor, arginine/serine-rich 2;Splicing factor, arginine/serine-rich 2 (SC-35);Splicing factor, arginine/serine-rich 2 (SC-35), isoform CRA_b;Splicing factor Sc35	Sfrs2;Pr264;Sfrs10;mCG_6836;RP23-468A19.7-001	Putative uncharacterized protein;Splicing factor, arginine/serine-rich 2	Q8C671;Q62093;A2AA29;Q99MY4;Q99MY5	2	2	1	2	2	2	2	0	0	2	2	2	2	29	254	4.2962e-06	13	13	6.7	13	13	13	13	0	0	13	13	13	13	77858	22344	5834	15997	10685	12478	1240600	0	0	713630	647560	460020	205510	49953
321	25014;25015;25016;25017;25018;25019;25020;25021;25022;25023;25024;25025;25026;60367;60368;60369;60370;60371;60372;60373;60374;60375;68636;68637;68638;68639;97664;97665;97666;97667;97668;97669;97670;97671;97672;97673;97674;97675;101160;101161;101162;101163;101164;101165;101166;101167;101168;101169;101170;101171;112814;112815	IPI00121151;IPI00323058;IPI00462456;IPI00923066	UBX domain-containing protein 1;UBX domain-containing protein 6;MFLJ00394 protein	Ubxd1;Ubxdc2;Ubxn6;mFLJ00394	Isoform 1 of UBX domain-containing protein 6;Isoform 2 of UBX domain-containing protein 6;MFLJ00394 protein (Fragment)	Q99PL6-1;Q99PL6;Q99PL6-2;Q6KAM0	4	2	4	5	4	4	4	5	3	2	5	5	5	49.795	442	1.6074e-10	13.1	5.2	13.1	14.7	13.1	10.9	13.1	18.3	9.3	7	18.3	18.3	18.3	72350	18292	49300	96488	19588	57470	4712700	4710900	1250900	436450	1803600	369580	252630	69926
322	59313;59314;59315;59316;59317;59318;59319;59320;59321;59322;59323;59324;59325;99628;99629;99630;99631;99632;99633;99634;99635;99636;99637;119915;119916	IPI00121214;IPI00457439	Sjoegren syndrome nuclear autoantigen 1 homolog;Sjogrens syndrome nuclear autoantigen 1;Sjogrens syndrome nuclear autoantigen 1, isoform CRA_b	MNCb-2711;Ssna1;mCG_20298;RP23-132N23.16-001	Sjoegren syndrome nuclear autoantigen 1 homolog	Q9JJ94;A2AI09	1	2	1	2	1	2	2	2	3	2	3	2	2	13.557	119	7.7658e-11	10.9	20.2	10.9	20.2	10.9	20.2	20.2	20.2	29.4	20.2	29.4	20.2	20.2	14095	15699	15253	24178	6583.7	17074	2858000	2218000	1792900	644980	1323500	66539	111500	30616
323	5881;5882;5883;5884;5885;5886;5887;5888;5889;5890;5891;5892;5893;10727;10728;10729;10730;10731;10732;10733;10734;10735;10736;10737;10738;10739;10740;10741;10742;10743;10744;10745;10746;10747;10748;10749;10750;10751;10752;10753;10754;22532;22533;22534;22535;22536;22537;22538;22539;22540;22541;22542;22543;22544;22545;22546;22547;22548;22549;22550;22551;22552;39410;39411;39412;39413;39414;39415;3941…	IPI00121218	Fumarylacetoacetate hydrolase domain-containing protein 2A	Fahd2;Fahd2a	Fumarylacetoacetate hydrolase domain-containing protein 2A	Q3TC72	11	10	11	11	10	11	11	11	11	11	11	11	11	34.69	313	1.5938e-143	45.4	43.1	45.4	45.4	43.1	45.4	45.4	45.4	50.8	45.4	45.4	45.4	45.4	1347700	716660	1315300	1498500	434140	1318900	118640000	109970000	38681000	27453000	37529000	9689600	5652500	1427200
324	7320;7321;7322;7323;7324;7325;7326;7327;7328;7329;7330;18771;18772;18773;18774;18775;18776;18777;18778;18779;18780;19562;19563;19564;19565;19566;19567;19568;19569;19570;19571;19572;19573;118047;118048;118049;118050;118051;118052;118053;118054;118055;118056;118057;118058	IPI00121276;IPI00648884	Trans-2-enoyl-CoA reductase, mitochondrial;Mitochondrial trans-2-enoyl-CoA reductase	Mecr;Nrbf1;mCG_18181;RP23-13A13.1-001;RP23-13A13.1-002	Trans-2-enoyl-CoA reductase, mitochondrial;Mitochondrial trans-2-enoyl-CoA reductase	Q9DCS3;A2A846;A2A845	3	3	2	3	4	2	4	4	3	4	4	2	4	40.342	373	2.2598e-08	12.9	12.9	7.8	12.9	16.1	7.8	16.1	16.1	12.3	16.1	16.1	7	16.1	38761	24113	17761	64537	26158	26985	7865800	3160000	5881200	845890	1252600	131570	184340	67572
325	45210;45211;45212;45213;45214;45215;45216;45217;45218;45219;45220;45221;45222;45223;45224;45225;45226;45227;45228;45229;45230;45231;45232;45233;45234;45235;45236;45237;45238;63077;63078;63079;63080;63081;63082;63083;63084;63085;63086;63087;63088;63089;63090;63091;63092;63093;63094;63095;63096;63097;63098;63099;63100;63101;63102;63103;63104;63105;63106;63107;63108;63109;63110;63111;63112;63113;631…	IPI00121280;IPI00648064;IPI00228820;IPI00648589;IPI00165796;IPI00619992;IPI00750485;IPI00648336;IPI00648817;IPI00648675;IPI00648333;IPI00458306;IPI00315581;IPI00649970;IPI00649682	Glutathione S-transferase Mu 7;GST class-mu 7;Gstm7 protein;Glutathione S-transferase Mu 2;Glutathione S-transferase pmGT2;GST 5-5;GST class-mu 2;Glutathione S-transferase mu 4;Glutathione S-transferase, mu 4;Glutathione transferase GSTM7-7	Gstm7;Gstm2;Gstm4;RP23-214E3.8-001	Glutathione S-transferase Mu 7;Protein;Glutathione S-transferase Mu 2;25 kDa protein;glutathione S-transferase mu 4 isoform 1;similar to Glutathione S-transferase Mu 2;similar to Glutathione S-transferase Mu 2;22 kDa protein;14 kDa protein	Q80W21;Q6PJ91;P15626;Q8R5I6	1	0	0	0	0	0	0	0	0	0	0	0	0	25.709	218	3.8e-39	19.3	11	7.3	7.3	7.3	7.3	15.1	15.1	15.1	18.8	15.1	7.3	7.3	54688	0	0	0	0	0	0	0	0	0	0	0	0	54688
326	12419;12420;12421;12422;12423;12424;26957;26958;26959;26960;26961;26962;26963;26964;26965;26966;26967;26968;29373;29374;29375;29376;29377;29378;29379;29380;29381;29382;29383;96507;96508;96509;96510;96511;96512;96513;96514;96515;96516;96517;96518;96519;96520;96521;96522;96523;105056;105057;105058;105059;105060;105061;105062;105063;105064;105065;105066;105067;122491;122492;122493;122494;122495;1224…	IPI00121288;IPI00880613	Complex I-PDSW;NADH dehydrogenase [ubiquinone] 1 beta subcomplex subunit 10;NADH-ubiquinone oxidoreductase PDSW subunit	Ndufb10	NADH dehydrogenase [ubiquinone] 1 beta subcomplex subunit 10;18 kDa protein	Q9DCS9	8	7	7	8	6	8	5	6	7	4	9	6	5	21.024	176	5.519e-99	49.4	41.5	41.5	49.4	41.5	49.4	38.6	42.6	41.5	31.2	55.7	41.5	36.4	734400	301680	509330	919470	312810	559250	17411000	18871000	13642000	3882300	14252000	3071200	974690	640440
327	85103;85104;85105;85106;85107;85108;85109;85110;85111;85112;85113;85114	IPI00121291	Disintegrin and metalloproteinase domain-containing protein 1a;Fertilin subunit alpha-a;Putative uncharacterized protein	Adam1;Adam1a;Ftna	Disintegrin and metalloproteinase domain-containing protein 1a	Q60813;Q3V0B1;Q3V0H1;Q3V0Y9	1	1	1	1	1	1	1	0	1	1	1	1	1	87.489	791	0.00074241	1.1	1.1	1.1	1.1	1.1	1.1	1.1	0	1.1	1.1	1.1	1.1	1.1	37102	30177	40429	25526	11435	19344	3189300	0	1223300	305660	885580	281540	111590	38591
328	60376;60377;60378;60379;60380;60381;60382;60383;80458;80459;80460;80461;80462;80463;80464;80465;80466	IPI00121307;IPI00895506;IPI00855192;IPI00894709;IPI00886045	Complement decay-accelerating factor transmembrane isoform;Decay accelerating factor 2;Decay accelerating factor;Daf2 protein	Cd55b;Daf2;AC111067.2-001;AC111067.2-003;Daf	Complement decay-accelerating factor transmembrane isoform;Decay accelerating factor 2;decay accelerating factor 2;Decay accelerating factor 2;32 kDa protein	Q61476;B2KGA0;Q76N71;A0JP41;Q9R1C2	1	1	1	0	0	1	1	1	1	1	0	0	0	44.469	407	0.0069367	1.7	1.7	3.4	1.7	1.7	3.4	3.4	3.4	3.4	1.7	1.7	1.7	0	84203	5399	133370	0	0	9033.8	3091600	2784500	1060200	867010	0	0	0	84294
329	17174;17175;17176;17177;17178;17179;17180;17181;35837;35838;35839;35840;35841;35842;35843;35844;35845;35846;35847;35848;35849;59907;59908;59909;59910;59911;59912;59913;59914;59915;59916;59917;59918;59919;59920;59921;59922;59923;59924;59925;59926;59927;59928;59929;59930;59931;59932;59933;59934;59935;71445;100309;100310;100311;100312;100313;100314;100315;100316;100317;100318;100319;100320;100321;10…	IPI00121309;IPI00475158	Complex I-30kD;NADH dehydrogenase [ubiquinone] iron-sulfur protein 3, mitochondrial;NADH-ubiquinone oxidoreductase 30 kDa subunit	Ndufs3	NADH dehydrogenase [ubiquinone] iron-sulfur protein 3, mitochondrial;similar to NADH dehydrogenase (ubiquinone) Fe-S protein 3	Q9DCT2	6	6	7	7	6	7	6	7	7	7	7	7	7	30.149	263	1.8292e-45	28.5	28.5	32.7	32.7	28.5	32.7	28.5	32.7	32.7	32.7	32.7	32.7	32.7	1110000	520090	559180	714980	320950	493020	68917000	48192000	19878000	13371000	13544000	4198500	3482600	1197500
330	9597;48039;48040;48041;48042;48043;48044;48045;48046;48047;48048	IPI00121322;IPI00882287	Electron transfer flavoprotein-ubiquinone oxidoreductase, mitochondrial;Electron-transferring-flavoprotein dehydrogenase;Etfdh protein	Etfdh	Electron transfer flavoprotein-ubiquinone oxidoreductase, mitochondrial;Etfdh protein	Q921G7;Q6PF96	1	0	1	1	0	1	1	2	1	1	1	0	1	68.09	616	0.0012237	1.8	0	1.8	1.8	0	1.8	1.8	3.9	1.8	1.8	1.8	0	1.8	16468	0	5994.8	4618.8	0	3299.5	1102400	751380	268210	132470	173730	0	63103	15245
331	87668;87669;87670;87671;87672;87673;87674;87675;87676;87677;87678;87679	IPI00121335;IPI00830259;IPI00754038;IPI00830488;IPI00831519;IPI00830607;IPI00830166;IPI00830685	Protein kinase Akt-2;Protein kinase B beta;RAC-beta serine/threonine-protein kinase;RAC-PK-beta;MCG22777, isoform CRA_a;Putative uncharacterized protein	Akt2;mCG_22777	RAC-beta serine/threonine-protein kinase;51 kDa protein;27 kDa protein;26 kDa protein;12 kDa protein;10 kDa protein;8 kDa protein;8 kDa protein	Q60823;Q3TY95;Q8CE74	1	1	1	1	1	1	1	1	0	1	1	1	1	55.741	481	0.026747	1.7	1.7	1.7	1.7	1.7	1.7	1.7	1.7	0	1.7	1.7	1.7	1.7	57066	31932	25196	19888	20903	25864	2809700	1484800	0	1358200	575830	456280	119400	68007
332	78726;78727;78728;78729;78730;78731;78732;78733;78734;78735;78736;78737;78738	IPI00121427	5B10;Calcyclin;Prolactin receptor-associated protein;Protein S100-A6;S100 calcium-binding protein A6;MC3T3-E1 calcyclin;Putative uncharacterized protein;S100 calcium binding protein A6 (Calcyclin)	Cacy;S100a6;mCG_22216	Protein S100-A6	P14069;Q545I9	1	1	1	0	0	0	1	1	1	1	0	1	1	10.051	89	0.0035893	9	9	9	0	0	0	9	9	9	9	0	9	9	40513	32590	28542	0	0	0	1890100	2301100	1092300	1251900	0	227500	136710	40984
333	116912;116913;116914;127775;127776;127777;127778;127779;127780	IPI00121440;IPI00848492;IPI00757916	Electron transfer flavoprotein subunit beta	Etfb	Electron transfer flavoprotein subunit beta;similar to Electron transferring flavoprotein, beta polypeptide isoform 2;similar to Electron transferring flavoprotein, beta polypeptide isoform 1	Q9DCW4	2	1	0	1	1	1	0	0	1	1	0	1	0	27.623	255	0.0053296	6.7	3.5	0	3.1	3.1	3.1	0	0	3.1	3.5	0	3.1	0	100500	6324.6	0	5204.3	2164.8	3282.8	0	0	135290	536710	0	17506	0	53482
334	50875;50876;50877;50878;50879;50880;50881;50882;50883;50884;50885;50886;50887;50888;50889;50890;50891;50892;50893;50894;50895;50896;50897;50898;50899;50900;50901;50902;50903;50904;50905;50906;50907;50908;50909;50910;50911;50912;50913;50914;50915;50916;50917;50918;113825;113826;113827;113828;113829;113830;113831;113832;113833;113834;113835;120773;120774;120775;120776;120777;120778	IPI00121443	Cytochrome c oxidase polypeptide VIa-liver;Cytochrome c oxidase subunit 6A1, mitochondrial;Cytochrome c oxidase polypeptide VIa	Cox6a1;Cox6al;mCG_19235	Cytochrome c oxidase polypeptide VIa	P43024;Q9DCW5	1	1	3	3	1	3	2	2	2	1	3	3	2	12.483	112	7.6441e-13	14.3	14.3	42	42	14.3	42	16.1	16.1	40.2	14.3	42	42	16.1	83584	84653	497290	1137300	369410	1343200	96514000	52049000	14406000	3347600	34366000	9646700	3231400	112400
335	19656;19657;19658;19659;19660;19661;19662;19663;19664;19665;19666;37689;37690;37691;37692;37693;37694;37695;37696;37697;37698;37699;37700;37796;37797;37798;37799;37800;37801;37802;37803;37804;37805;37806;37807;37808;70885;70886;114605;114606;114607;114608;114609;114610;114611;114612;114613;134230;134231;134232;134233;134234;134235;134236;134237;134238;134239;134240	IPI00121475;IPI00461196	Beta-galactosidase-1-like protein	Glb1l	Isoform 1 of Beta-galactosidase-1-like protein;Isoform 2 of Beta-galactosidase-1-like protein	Q8VC60-1;Q8VC60;Q8VC60-2	5	5	5	4	5	4	4	4	6	5	2	1	3	73.278	646	8.3449e-17	9.8	9.8	9.8	8.4	9.6	6.2	8	8	11.3	9.8	3.1	1.7	6.7	304290	72287	81040	42004	15753	34637	4926600	5400900	5295500	2566600	84850	130170	105410	127370
336	11958;11959;11960;11961;11962;11963;11964;11965;11966;11967;11968;11969;11970;11971;11972;11973;11974;17152;17153;17154;17155;17156;17157;17158;17159;31441;31442;31443;31444;31445;31446;31447;31448;31449;31450;31451;31452;31453;31454;31455;31456;31457;31458;31459;31460;31461;31462;31463;31464;31465;31466;31467;31468;31469;31470;31471;31472;43706;43707;43708;43709;43710;43711;43712;43713;43714;437…	IPI00121534	Carbonate dehydratase II;Carbonic anhydrase 2;Carbonic anhydrase II	Ca2;Car2	Carbonic anhydrase 2	P00920	13	13	10	10	10	9	12	12	10	12	12	11	8	29.032	260	4.4058e-108	65.8	65.8	51.9	50.4	51.9	50.4	62.3	62.3	47.3	62.3	62.3	58.8	50.8	8755500	5243300	1219600	847250	338000	475080	620350000	491370000	35768000	204690000	54092000	18431000	3260100	6869400
337	50196;50197;50198;50199;50200;50201;50202;50203;50204;50205;50206;50207;50208;55797;55798;55799;55800;55801;55802;55803;55804;55805;55806;55807;55808;55809;83605;83606;83607;83608;83609;83610;83611;83612;83613;83614;100806;100807;100808;100809;100810;100811;100812;100813;100814;100815;123391;123392;123393;123394;123395;123396;123397;123398;123399;123400;123401;123402;123403	IPI00121576;IPI00658743;IPI00670400;IPI00807819	Apolipoprotein O;Protein FAM121B;Apoo protein;MCG51135, isoform CRA_c;Putative uncharacterized protein	Apoo;Fam121b;RP23-272D10.2-004;mCG_51135;RP23-272D10.2-001	Apolipoprotein O;apolipoprotein O;MCG51135, isoform CRA_c;similar to Novel transmembrane domain containing protein	Q9DCZ4;B1ASQ2;Q3KNM9;Q9D186	5	5	5	5	4	5	4	3	4	5	5	4	5	24.136	212	3.7557e-13	25	25	25	25	21.7	25	20.3	17	21.7	25	25	20.3	25	820430	378820	209480	442070	176900	333300	35052000	26246000	9405600	7419000	6449600	1936000	1381500	518700
338	18221;18222;18223;18224;18225;18226;18227;18228;18229;18230;18231;18232;18233;18234;18235;18236;18237;18238;18239;18240;18241;18242;18243;18244;18245;18246;18247;18248;18249;18250;18251;18252;18253;18254;18255;18256;18257;18258;18259;18260;18261;18262;18263;18264;18265;18266;18267;18268;18269;18270;18271;18272;18273;18274;18275;18276;18277;89549;89550;89551;89552;89553;89554;89555;89556;89557;895…	IPI00121623;IPI00605376	8 kDa dynein light chain;Dynein light chain 1, cytoplasmic;Dynein light chain LC8-type 1;Protein inhibitor of neuronal nitric oxide synthase;Putative uncharacterized protein	Dlc1;Dncl1;Dnclc1;Dynll1	Dynein light chain 1, cytoplasmic	P63168;Q9D6F6	2	1	1	1	1	1	2	2	2	2	2	2	2	10.366	89	8.5647e-128	50.6	57.3	57.3	57.3	57.3	57.3	62.9	62.9	62.9	62.9	62.9	62.9	62.9	5168000	2983400	5331700	7000000	2655300	5075600	289380000	275320000	97005000	51589000	95706000	15663000	10862000	5469300
339	39588;39589;39590;39591;39592;39593;39594;39595;39596;39597;39598;39599;66978;66979;66980;66981;66982;66983;66984;66985;66986;66987;66988;84554;123836;123837;123838;123839;123840;123841;123842;123843;123844;123845;126936;126937;126938;126939	IPI00121758;IPI00515147;IPI00459625;IPI00515174;IPI00280967;IPI00807899	TAR DNA-binding protein 43;Putative uncharacterized protein;MCG16669, isoform CRA_b;TAR DNA binding protein;TDP-43 variant 1;TARDBP S9;TARDBP S8;MCG16669, isoform CRA_f;TARDBP S7;TDP-43 variant 5;TDP-43 variant 3;MCG16669, isoform CRA_a;TARDBP S6;Tardbp protein	Tardbp;Tdp43;mCG_16669;RP23-331P21.5-001;RP23-331P21.5-007;TARDBP;RP23-331P21.5-003;RP23-331P21.5-006	TAR DNA-binding protein 43;TAR DNA binding protein isoform 2;TAR DNA binding protein isoform 4;TAR DNA binding protein isoform 5;TAR DNA binding protein isoform 3;Tardbp protein	Q921F2;Q3U591;Q3V0E7;Q544R5;Q8BUM1;Q6VYI4;Q6VYI5;Q8BLD4;C9DT14;Q8R0B4;Q05C33	3	4	4	2	1	1	4	4	3	3	4	3	2	44.547	414	8.6119e-12	8	11.1	11.1	5.8	2.2	2.2	8	11.1	8	8	11.1	8	5.1	180740	67892	83071	9734.8	12935	19052	6513700	6597000	2036700	2450700	1622100	370580	265450	221480
340	1681;1682;1683;1684;1685;1686;1687;1688;1689;1690;1691;10590;10591;10592;10593;10594;10595;10596;10597;10598;10599;10600;10601;18863;18864;18865;18866;18867;18868;18869;18870;18871;18872;18873;18874;18875;45488;45489;45490;45491;45492;45493;45494;45495;45496;45497;45498;45499;45500;45501;45502;45503;45504;45505;45506;51452;51453;51454;51455;51456;51457;51458;51459;51460;51461;51462;51463;51464;57…	IPI00121788;IPI00648615;IPI00648105;IPI00848536;IPI00605254;IPI00649645	Macrophage 23 kDa stress protein;Osteoblast-specific factor 3;Peroxiredoxin-1;Thioredoxin peroxidase 2;Thioredoxin-dependent peroxide reductase 2;MCG19655;Peroxiredoxin 1;Putative uncharacterized protein	Msp23;Paga;Prdx1;Tdpx2;mCG_19655;RP23-177C18.2-001;RP23-177C18.2-006;RP23-177C18.2-004;RP23-177C18.2-002	Peroxiredoxin-1;Peroxiredoxin 1;Peroxiredoxin 1;similar to MSP23 isoform 1;similar to MSP23 isoform 2;Peroxiredoxin 1	P35700;B1AXW7;Q3U9J9;B1AXW6;B1AXW5;B1AXW4	9	8	8	4	6	6	9	9	8	10	8	9	6	22.176	199	3.841e-56	51.8	40.7	40.7	26.1	36.2	36.2	51.8	51.8	51.3	55.3	47.2	51.8	35.2	3199000	1716600	806300	203750	152920	154550	126510000	99545000	20331000	63185000	11852000	12780000	1815700	2851500
341	34521;34522;34523;34524;34525;34526;34527;34528;34529;34530;34531;34532;34533;34534;34535;34536;34537;34538;108634;108635;108636;108637;108638;108639;108640;108641;108642;108643;108644;108645;108646;120549;120550;120551;120552;120553;120554;120555;120556;120557;120558;120559;120560;120561;127969;127970;127971;127972;127973;127974;127975;127976;127977;127978;127979	IPI00121949;IPI00858209;IPI00750657	LanC-like protein 2;Testis-specific adriamycin sensitivity protein	Lancl2;Tasp	LanC-like protein 2;50 kDa protein;similar to testis-specific adriamycin sensitivity protein	Q9JJK2	4	4	3	4	3	4	4	4	4	4	4	4	4	50.777	450	1.0686e-08	13.3	13.3	9.3	13.3	9.3	13.3	13.3	13.3	13.3	13.3	13.3	13.3	13.3	153920	64482	55542	83366	21238	74786	9740800	6430900	2853700	2800000	2244100	410800	233730	108150
342	2422;2423;2424;2425;2426;4163;4164;22732;22733;22734;22735;22736;22737;22738	IPI00122139;IPI00121833;IPI00222793	3-ketoacyl-CoA thiolase B, peroxisomal;Acetyl-CoA acyltransferase B;Beta-ketothiolase B;Peroxisomal 3-oxoacyl-CoA thiolase B;Putative uncharacterized protein;MCG21883, isoform CRA_e;3-ketoacyl-CoA thiolase A, peroxisomal;Acetyl-CoA acyltransferase A;Beta-ketothiolase A;Peroxisomal 3-oxoacyl-CoA thiolase A;Acaa1a protein;MCG21883, isoform CRA_b	Acaa1;Acaa1b;Acaa1a;mCG_21883;D9Ertd25e	3-ketoacyl-CoA thiolase B, peroxisomal;3-ketoacyl-CoA thiolase A, peroxisomal;Putative uncharacterized protein	Q8VCH0;Q3TUU3;Q3UKM0;Q3UPU8;Q921H8;Q8BLD7;Q8R343	1	0	0	0	0	0	3	3	2	1	2	1	1	43.995	424	6.8518e-08	4.7	0	0	0	0	0	14.2	14.2	7.8	4.7	7.8	4.7	3.1	1568.3	0	0	0	0	0	384180	614860	160770	85120	41576	12180	7533.5	1894.9
343	131859;131860;136063;136064;136065;136066;136067	IPI00122212	Aldehyde dehydrogenase family 1 member A2;Retinal dehydrogenase 2;Retinaldehyde-specific dehydrogenase type 2;Retinal dehydrogenase type 2	Aldh1a2;Aldh1a7;Raldh2	Retinal dehydrogenase 2	Q62148;Q923Z1	0	0	0	0	0	0	1	1	0	0	0	0	0	56.625	518	0.0089503	0	0	0	0	0	0	4.2	4.2	1.5	1.5	1.5	0	0	0	0	0	0	0	0	1281900	666510	0	0	0	0	0	0
344	12258;69400;99552	IPI00889948;IPI00122272;IPI00885334;IPI00227905;IPI00469845	Ecm1 protein;Extracellular matrix protein 1;Extracellular matrix protein 1, isoform CRA_b;Putative uncharacterized protein;Extracellular matrix protein;Secretory component p85	Ecm1;mCG_16748	extracellular matrix protein 1 precursor;Isoform Long of Extracellular matrix protein 1;Putative uncharacterized protein;Isoform Short of Extracellular matrix protein 1;Extracellular matrix protein	B7ZNR0;Q3TDX7;Q3U5Q5;Q9QX30;Q61508-1;Q61508;Q3TXB7;Q61508-2;Q9Z2R8	3	0	0	0	0	0	0	0	0	0	0	0	0	62.832	559	0.0040981	6.1	0	0	0	0	0	0	0	0	0	0	0	0	189300	0	0	0	0	0	0	0	0	0	0	0	0	189300
345	72026;72027;72028;72029;72030;72031;94135;94136;94137;94138;94139;94140;94141	IPI00122293	Prolargin;Proline-arginine-rich end leucine-rich repeat protein;Proline arginine-rich end leucine-rich repeat;Putative uncharacterized protein	Prelp;mCG_6934	Prolargin	Q9JK53;Q543S0;Q8CAZ9	2	1	1	0	0	0	1	1	2	2	0	2	0	43.292	378	0.00029688	6.6	3.2	3.2	0	0	0	3.4	3.4	6.6	6.6	0	6.6	0	49627	7252.3	7267.9	0	0	0	455040	310620	1102200	709950	0	82089	0	29523
346	91336;91337;91338;91339;91340;91341;91342;91343;143733;143734;143735;143736;143737;143738;143739;143740;143741;143742;143743	IPI00122421;IPI00623893;IPI00648920	60S ribosomal protein L27	Rpl27;mCG_15532;mCG_20222;RP23-328K2.2-001;RP23-328K2.2-004	60S ribosomal protein L27;hypothetical protein isoform 1;60S ribosomal protein L27	P61358;Q5BLJ9;Q9CSM4;A2A4Q0	2	1	1	0	1	1	1	2	2	2	2	2	2	15.798	136	2.9666e-06	22.1	6.6	6.6	0	6.6	6.6	15.4	22.1	22.1	22.1	22.1	22.1	22.1	45532	6311.7	6240.5	0	4742.6	7027	3021800	2530700	805220	707950	1661900	424850	189810	31924
347	75348;75349;75350;75351;75352;75353;137748;137749;137750;137751;137752;137753;137754;137755	IPI00122426;IPI00264398;IPI00648315;IPI00849754;IPI00754211;IPI00853788	60S ribosomal protein L19;Ribosomal protein L19	Rpl19;mCG_11796;mCG_21896;RP23-309H19.6-001;RP23-309H19.6-002	60S ribosomal protein L19;similar to Mus musculus ribosomal protein L19;ribosomal protein L19 isoform 2;similar to ribosomal protein L19;similar to Mus musculus ribosomal protein L19;similar to ribosomal protein L19	P84099;Q5I0T8;A2A547	1	0	0	1	1	1	1	1	1	1	2	2	2	23.466	196	3.7251e-37	8.7	0	0	8.7	8.7	8.7	8.7	4.6	4.6	4.6	13.3	13.3	13.3	28687	0	0	4374.3	5119.7	9622.2	1609900	0	803200	0	1534000	316600	184610	56281
348	9799;39843;132545	IPI00122522;IPI00928262;IPI00927983;IPI00928278;IPI00928024;IPI00928527	Gamma-glutamyltransferase 1;Gamma-glutamyltranspeptidase 1;Gamma-glutamyltranspeptidase 1 heavy chain;Gamma-glutamyltranspeptidase 1 light chain;Gamma-glutamyltransferase 1, isoform CRA_a;Ggt1 protein	Ggt;Ggt1;Ggtp;mCG_6008	Gamma-glutamyltranspeptidase 1;Protein	Q60928;Q4FK56	3	0	0	0	0	0	0	0	0	0	0	0	0	61.562	568	0.00013324	5.8	0	0	0	0	0	0	0	0	0	0	0	0	109940	0	0	0	0	0	0	0	0	0	0	0	0	109940
349	2315;2316;2317;2318;2319;42928;42929;42930;42931;42932;42933;42934;42935;42936;42937;42938;42939;81440;81441;81442;81443;81444;81445;81446;81447;81448;81449;81450;81451;81452;81453;81454;81455;81456;81457;81458;81679;81680;81681;81682;81683;81684;81685;81686;81687;81688;81689;81690;81691;81692;81693;81694;97013;97014;97015;97016;97017;97018;97019;97020;97021;97022;97023;106358;106359;106360;10636…	IPI00122547;IPI00750490;IPI00753287	Outer mitochondrial membrane protein porin 2;Voltage-dependent anion-selective channel protein 2;Voltage-dependent anion-selective channel protein 6	Vdac2;Vdac6	Voltage-dependent anion-selective channel protein 2;22 kDa protein	Q60930	14	13	14	15	14	14	16	16	16	16	13	14	14	31.732	295	7.9181e-188	58.6	58	58.3	58.6	59.3	58.3	60.3	60.3	60.3	60.3	55.6	59.3	58.3	34661000	17895000	17394000	19229000	7330300	14952000	1748500000	1491800000	650250000	472150000	374550000	122010000	66299000	28595000
350	81427;81428;81429;81430;81431;81432;81433;81434;81435;81436;81437;81438;81439;81663;81664;81665;81666;81667;81668;81669;81670;81671;81672;81673;81674;81675;81676;81677;81678;136177;139026;139027;139028;139029;139030;139031;139032;139033;139034;139035;139036;139037;143371;143372;143373;143374;143375;143376;143377;143378;143379;143380;143381;143382;143383;143384;143385;143386;143387	IPI00122549;IPI00230540;IPI00857067	Outer mitochondrial membrane protein porin 1;Plasmalemmal porin;Voltage-dependent anion-selective channel protein 1;Voltage-dependent anion-selective channel protein 5;Putative uncharacterized protein	Vdac1;Vdac5	Isoform Pl-VDAC1 of Voltage-dependent anion-selective channel protein 1;Isoform Mt-VDAC1 of Voltage-dependent anion-selective channel protein 1;28 kDa protein	Q60932-1;Q60932;Q3THL7;Q3TIG8;Q3U6K8;Q60932-2	4	4	4	2	4	4	4	4	5	4	4	4	4	32.351	296	3.2035e-13	15.5	15.5	15.5	7.4	15.5	15.5	15.5	15.5	19.3	15.5	15.5	15.5	15.5	957590	483660	61160	431390	228530	452140	51818000	46327000	14019000	10032000	10270000	1887300	1142800	2231600
351	40059;40060;40061;40062;40063	IPI00122565;IPI00416577	GDI-3;Guanosine diphosphate dissociation inhibitor 2;Rab GDP dissociation inhibitor beta;Putative uncharacterized protein	Gdi2;Gdi3	Isoform 1 of Rab GDP dissociation inhibitor beta;Isoform 2 of Rab GDP dissociation inhibitor beta	Q61598-1;Q61598;Q3TIY6;Q3UC72;Q3UPA3;Q3UUX9;Q61598-2	0	0	0	0	0	0	1	1	1	1	0	1	0	50.537	445	0.0001616	0	0	0	0	0	0	2.5	2.5	2.5	2.5	0	2.5	0	0	0	0	0	0	0	758760	512450	119060	190720	0	22874	0	0
352	10838;10839	IPI00122568	D4;Rho GDP-dissociation inhibitor 2;Rho-GDI beta	Arhgdib;Gdid4	Rho GDP-dissociation inhibitor 2	Q61599	1	0	0	0	0	0	0	0	0	1	0	0	0	22.851	200	0.00031981	13	0	0	0	0	0	0	0	0	13	0	0	0	13958	0	0	0	0	0	0	0	0	146460	0	0	0	13958
353	393;394;395;396;397;398;399;400;401;402;106451;106452;106453;106454;106455;106456;106457;106458;106459;106460;121724;121725;121726;121727;121728;121729;121730;121731;121732;121733;121734;121735;121736;144186;144187;144188;144189;144190;144191;144192;144193;144194;144195;144196;144197	IPI00122740	MACRO domain-containing protein 1;Protein LRP16	Lrp16;Macrod1	MACRO domain-containing protein 1	Q922B1	4	2	4	4	4	4	3	3	3	2	4	2	3	35.294	323	8.0264e-83	17.6	9.9	17.6	17.6	17.6	17.6	13.3	10.5	13.3	9.9	17.6	9.9	13.3	269910	37851	90758	154860	61653	98151	8027200	4923100	4418900	970740	2580500	546680	447520	190690
354	6417;11160;11161;11162;11163;11164;11165;11166;36450;36451;64223;64224;64225;64226;64227;64228;72303;72304;72305;72306;72307;72308;72309;72310;72311;72312;72313	IPI00122743;IPI00222457	Aspartate--tRNA ligase;Aspartyl-tRNA synthetase, cytoplasmic;Putative uncharacterized protein	Dars	Aspartyl-tRNA synthetase, cytoplasmic;aspartyl-tRNA synthetase isoform 1	Q922B2;Q3TF87;Q3TMC5;Q3U987;Q3UJQ3;Q8BK18	2	3	2	1	2	1	3	4	3	4	2	0	0	57.117	501	7.7319e-11	4.2	5.8	3.8	2.2	3.8	2.2	5.8	8.8	5.8	9.2	3.8	0	0	28209	27751	10983	4520.6	6176	2111.3	2490100	4113000	576020	1572800	429940	0	0	54051
355	24280;24281;24282;24283;24284;24285;24286;24287;24288;24289;24290;24291;24292;59249;59250;59251;59252;59253;59254;59255;59256;59257;59258;59259;62778;62779;62780;62781;62782;62783;62784;62785;74994;74995;74996;74997;74998;74999;75000;75001;75072;75073;75074;75075;75076;75077;75078;75079;75446;75447;84982;84983;84984;84985;84986;84987;84988;84989;84990;84991;99872;99873;99874;99875;99876;99877;998…	IPI00133522;IPI00122815	Cellular thyroid hormone-binding protein;Endoplasmic reticulum resident protein 59;p55;Prolyl 4-hydroxylase subunit beta;Protein disulfide-isomerase;Putative uncharacterized protein;Prolyl 4-hydroxylase, beta polypeptide	P4hb;Pdia1;RP23-84C12.2-001	Protein disulfide-isomerase;Putative uncharacterized protein	P09103;Q3TF72;Q3TGS0;Q3THC3;Q3TIM0;Q3TIQ5;Q3TT76;Q3TWE3;Q3U738;Q3UA23;Q3UBY9;Q3UDR2;Q3UJA8;Q3URP6;Q922C8	7	7	5	4	6	3	3	5	7	8	2	7	6	57.143	509	7.0387e-13	12.6	12.6	9.4	6.5	10.6	5.3	5.9	9	12.6	13.8	3.5	12.6	11	312770	141130	84430	196170	29200	105860	3651500	1928200	4074900	5758000	379710	941120	561850	309630
356	105721;105722;105723;105724;105725;105726;105727;105728;105729;105730	IPI00123007;IPI00469629;IPI00677102	60S ribosomal protein L31;Rpl31 protein;MCG126194, isoform CRA_a;Putative uncharacterized protein;Ribosomal protein L31	Rpl31;mCG_126194	60S ribosomal protein L31;hypothetical protein;hypothetical protein isoform 1	P62900;Q58DZ1;Q5M9K9;Q9CY93	1	1	0	0	0	0	1	1	1	1	1	1	1	14.463	125	0.00099379	7.2	7.2	0	0	0	0	7.2	7.2	7.2	7.2	7.2	7.2	7.2	88442	19748	0	0	0	0	4490000	2831100	1217000	1198800	823200	178510	71306	89637
357	121220;121221;121222;121252;121253;121254;121255;121256	IPI00123010;IPI00654224;IPI00856703	Protein misato homolog 1	Msto1	Isoform 1 of Protein misato homolog 1;Isoform 2 of Protein misato homolog 1;64 kDa protein	Q2YDW2-1;Q2YDW2;Q2YDW2-2	1	0	1	0	0	0	0	1	2	1	1	0	1	61.23	556	8.7762e-05	2	0	2	0	0	0	0	2	4	2	2	0	2	35260	0	9879.4	0	0	0	0	890290	803910	422230	0	0	88174	28456
358	82366;82367;82368;82369;82370	IPI00123087	MKIAA1505 protein	Ccdc146;mKIAA1505	coiled-coil domain containing 146	Q5DTX2	0	1	1	0	1	0	1	0	0	0	1	0	0	115.12	977	0.0016616	0	1.1	1.1	0	1.1	0	1.1	0	0	0	1.1	0	0	0	17159	19174	0	13115	0	2431600	0	0	0	744600	0	0	0
359	19409;19410;19411;19412;19413;19461;19462;19463;19464;19465;29244;29245;29246;29247;29248;29249;29250;29251;29252;29253;30469;100020;100021;100223;100224;100225;100226;100227;100228;100229;100230;100231;100232;100233;100234;100235;123376;123377;123378;123379;123380;123381;123382;123383;123384;123385;123386;123387;123388;123389;123390;135385;135386;135387;135388;135389;135390;135391;135392;135393;…	IPI00123181;IPI00900442;IPI00453996;IPI00608077;IPI00473597	Cellular myosin heavy chain, type A;Myosin heavy chain 9;Myosin heavy chain, non-muscle IIa;Myosin-9;Non-muscle myosin heavy chain A;Non-muscle myosin heavy chain IIa;Nonmuscle myosin heavy chain-A;Putative uncharacterized protein;Myh9 protein	Myh9	Myosin-9	Q8VDD5;O89055;Q3UFT0;Q7TQJ6;Q811J9;Q99JJ3	7	5	3	2	2	2	3	3	3	3	2	1	1	226.37	1960	9.2109e-29	5.7	4.6	3.7	3	2.9	2.7	3.5	3.6	3.3	3.6	3	2.2	2.4	611860	124010	120530	34188	29026	31995	5885100	3517100	661150	5592800	623580	41323	238490	883010
360	137788;137789;137790;137791;137792;137793;137794	IPI00123183	Aquaporin-1;Aquaporin-CHIP;Delayed early response protein 2;Water channel protein for red blood cells and kidney proximal tubule;Putative uncharacterized protein	Aqp1	Aquaporin-1	Q02013;Q3TLW5	1	1	0	0	0	0	1	0	0	1	1	1	1	28.793	269	0.002472	7.4	7.4	0	0	0	0	7.4	0	0	7.4	7.4	7.4	7.4	55158	27081	0	0	0	0	2459100	0	0	1803100	561360	260570	14655	53789
361	130214;130215;130216;130217;130218;130219;130220;130221;130222;130223;130224;130225;130226;130227;130228;130229;130230;130231;130232;130233;130234;130235;130236;130237;130238;130239;130240;130241;130242;130243;130244	IPI00123196	Bone proteoglycan II;Decorin;PG40;PG-S2;Putative uncharacterized protein;Decorin, isoform CRA_a	Dcn;mCG_11308	Decorin	P28654;Q3TSV1;Q3UKR1;Q6LAK9	1	1	1	1	1	1	1	1	1	1	1	1	1	39.809	354	0.003836	2.3	2.3	2.3	2.3	2.3	2.3	2.3	2.3	2.3	2.3	2.3	2.3	2.3	308180	248230	15700	47145	963980	24864	10610000	7589200	1666700	5372800	752800	1117200	109090	381140
362	70826;70827;70828;70829;70830;70831;70832;70833;70834;70835;95232;95233;95234;95235;95236;95237;95238;95239	IPI00929813;IPI00123199	Brain protein DN38;NAP-1-related protein;Nucleosome assembly protein 1-like 1;Nucleosome assembly protein 1-like 1, isoform CRA_d;Putative uncharacterized protein;Nucleosome assembly protein 1-like 1, isoform CRA_b	Nap1l1;Nrp;mCG_21331	nucleosome assembly protein 1-like 1 isoform 1;Nucleosome assembly protein 1-like 1	P28656;Q3TF41;Q8BSH9;Q9CSP8	2	2	1	0	0	0	2	2	2	2	2	2	1	48.542	418	0.00013449	8.4	8.4	4.1	0	0	0	8.4	8.4	8.4	8.4	8.4	8.4	4.1	36341	13987	7563.3	0	0	0	2279900	2007400	239660	1010300	575320	148020	45094	28015
363	2175;2176;2177;2178;2179;8775;8776;8777;8778;8779;8780;8781;8782;8783;8784;8785;8786;8787;32583;32584;32585;32586;32587;32588;32589;32590;32591;32592;32593;32594;32595;33335;33336;33337;33338;33339;33340;33341;33342;33343;50612;50613;50614;50615;50616;50617;50618;50619;50620;50621;50622;50623;50624;50625;50626;51215;51216;51217;51218;51219;51220;51221;51222;51223;51224;51225;51226;51227;51228;616…	IPI00123219;IPI00649730;IPI00649441;IPI00341299;IPI00648822;IPI00649106;IPI00649833;IPI00551370;IPI00551184	Brain protein H5;Peanut-like protein 2;Septin-4;Septin 4	Pnutl2;Sept4;Gm11492;OTTMUSG00000001265;RP23-168C20.2-010;RP23-168C20.2-013;RP23-168C20.2-011	Isoform 1 of Septin-4;Isoform 2 of Septin-4;Isoform 3 of Septin-4;Isoform 4 of Septin-4;Isoform 5 of Septin-4;Septin 4;Septin 4;Septin 4	P28661-1;P28661;P28661-2;P28661-3;P28661-4;P28661-5;Q5ND09;Q5ND13;P28661-6;Q5ND18	8	7	10	10	9	7	7	8	10	5	10	7	6	54.935	478	6.9596e-95	16.9	14	20.9	20.9	18	16.1	19.2	20.7	23.2	12.1	26.2	16.9	13.8	404250	269580	342730	515570	238140	184760	25657000	19422000	20011000	5600600	13827000	3862400	1294600	332370
364	15396;25553;25554;25555;25556;25557;25558;25559;100302;100303;100304;100305;100306;100307;100308	IPI00123276	MOSC domain-containing protein 2, mitochondrial	Mg87;Mosc2	MOSC domain-containing protein 2, mitochondrial	Q922Q1	2	2	0	0	2	1	0	1	1	1	2	2	1	38.194	338	1.0097e-08	5.6	5.6	0	0	5.6	2.7	0	3	4.4	2.7	5.6	5.6	3	154050	52163	0	0	18811	4266.1	0	945430	439040	3654100	1502500	646670	49061	174710
365	1159;1160;1161;1162;1163;1164;1165;1166;1167;2854;16697;16698;16699;16700;16701;16702;16703;16704;20888;20889;20890;20891;20892;20893;20894;20895;67315;67316;67317;67318;69499;69500;69501;69502;69503;69504;69505;69506;69507;69508;69509;69510;69511;69512;69513;69514;69515;69516;69517;71102;71103;71104;90362;90363;90364;90365;90366;100927;100928;100929;100930;100931;100932;100933;100952;100953;1109…	IPI00123313;IPI00849985;IPI00337053	Ubiquitin-activating enzyme E1;Ubiquitin-activating enzyme E1 X;Ubiquitin-like modifier-activating enzyme 1;Ubiquitin-like modifier-activating enzyme 1 X	Sbx;Uba1;Ube1;Ube1ax;Ube1x;mCG_126518	Ubiquitin-like modifier-activating enzyme 1	Q02053;B9EHN0	8	5	7	3	2	1	10	11	6	11	3	6	5	117.81	1058	3.3598e-63	11.2	7.5	8.5	3.9	2.2	1.4	12.8	13.7	6.9	14.4	4.8	8.3	6	266260	104070	93536	17293	6540.3	5152.1	20961000	15677000	3368900	8610300	429210	761850	264000	225370
366	722;723;724;725;726;727;728;729;730;731;732;733;734;11653;11654;11655;37632;37633;37634;37635;37636;72589;72590;72591;72592;72593;72594;72595;72596	IPI00123342	140 kDa Ca(2+)-binding protein;Hypoxia up-regulated protein 1;Hyou1 protein	Grp170;Hyou1	Hypoxia up-regulated protein 1	Q9JKR6;Q8VCI2	4	2	3	0	1	3	3	1	2	3	2	0	2	111.18	999	0.00013669	4.2	2.1	3.3	0	0.6	3	3.3	1.5	2.1	3	2.7	0	2.7	83229	26075	37875	0	24650	14784	2968900	228860	615730	1136900	256940	0	48914	46502
367	4981;4982;4983;4984;4985;4986;4987;4988;4989;4990;4991;4992;69846;69847;69848;69849;69850;82597;82598;82599;82600;82601;82602;82603;82604;82605;82606;82607;101493;101494;101495;101496;129506;129507;129508;129509;129510;129511;129512;129513	IPI00123390;IPI00649775;IPI00262693;IPI00625955;IPI00553820;IPI00649460;IPI00553736;IPI00404113;IPI00880399;IPI00882185;IPI00856340	Long-chain acyl-CoA synthetase 6;Long-chain-fatty-acid--CoA ligase 6;Long-chain acyl-CoA synthetase;Acyl-CoA synthetase long-chain family member 6;Putative uncharacterized protein;Long chain acyl-CoA synthetase 6 isoform 2;Long chain acyl-CoA synthetase 6 isoform 3;MKIAA0837 protein;Long chain acyl-CoA synthetase 6 isoform 1	Acsl6;Facl6;lacs;RP23-297J14.1-008;RP23-297J14.1-002;RP23-297J14.1-011;mKIAA0837;RP23-297J14.1-001;RP23-297J14.1-006;RP23-297J14.1-005	Isoform 2 of Long-chain-fatty-acid--CoA ligase 6;acyl-CoA synthetase long-chain family member 6 isoform 2;acyl-CoA synthetase long-chain family member 6 isoform 4;Isoform 1 of Long-chain-fatty-acid--CoA ligase 6;Acyl-CoA synthetase long-chain family member	Q91WC3-2;Q91WC3;A8IP90;Q5F2D0;Q5ICG6;Q8R1X1;Q5ICG5;Q80TQ7;Q91WC3-1;Q5ICG4;Q5F2C5;Q8BYJ0	4	2	3	2	2	2	4	3	4	5	3	3	3	80.785	722	7.4926e-09	6.2	3.3	4.6	2.8	2.8	3	6.1	4.8	6.2	7.8	4.8	4.8	5	51895	5567.8	26421	41022	14708	21454	3880500	2541100	932530	1481100	229040	206370	85483	45058
368	13186;13187;13188;13189;13190;13191;13192;13193;13194;13195;13196;13197;13198;13199;13200;13201;13202;13203;13204;26217;26218;26219;26220;26221;26222;26223;26224;26225;26226;26227;26228;26229;31664;31665;31666;31667;31668;31669;31670;31727;31728;40265;40266;40267;40268;40269;40270;40271;40272;40273;40274;40275;40276;40277;60849;60850;60851;60852;60853;60854;60855;60856;60857;60858;60859;60860;615…	IPI00123400	Sperm autoantigenic protein 17;Sperm surface protein Sp17	Sp17;Spa17;mCG_4129	Sperm surface protein Sp17	Q62252;C3VDI7;C3VDI8;Q545M2	12	10	11	11	11	10	11	10	10	11	10	10	11	17.296	149	4.8842e-110	70.5	65.8	65.8	65.8	65.8	65.8	65.8	65.8	56.4	70.5	65.8	65.8	65.8	4304000	2043800	2455100	3457100	1402800	2074900	272030000	213050000	109610000	52314000	64896000	27605000	13247000	4315800
369	36374;43972;44740;44741;44742;44743;44744;44745	IPI00123487;IPI00857547	Glycerophosphodiester phosphodiesterase 1;Membrane-interacting protein of RGS16	Gde1;Mir16	Glycerophosphodiester phosphodiesterase 1	Q9JL56	1	0	0	0	0	0	1	1	0	2	2	0	0	37.629	331	3.0005e-06	4.5	0	0	0	0	0	4.5	4.5	0	7.6	7.9	0	0	4232.1	0	0	0	0	0	528330	374670	0	400460	1190300	0	0	18076
370	19226;19227;19228;19229;19230;19231;19232;19233;19234;19235;21074;21075;21076;21077;21078;21079;21080;21081;21082;21083;21084;21085;21086;25805;25806;25807;25808;25809;25810;25811;25812;25813;25814;25815;25816;36548;36549;36550;36551;36552;36553;36554;36555;36556;36557;36558;36559;36560;36561;39136;39137;39138;39139;52438;52439;52440;52441;52442;52443;52444;52445;52446;52447;52448;52449;52450;524…	IPI00123494;IPI00675436	26S proteasome non-ATPase regulatory subunit 2;26S proteasome regulatory subunit RPN1;26S proteasome regulatory subunit S2;26S proteasome subunit p97;Putative uncharacterized protein;MCG129789, isoform CRA_b;Psmd2 protein	Psmd2;mCG_129789	26S proteasome non-ATPase regulatory subunit 2	Q8VDM4;Q3TI61;Q3TIP0;Q3TKV1;Q3TW71;Q3TWL6;Q3TXV1;Q3U9Y8;Q80V77;Q99JX8;Q9CRK7	11	9	10	10	9	10	13	14	11	13	12	8	10	100.2	908	6.1878e-55	17.2	11.7	12.8	15	12.6	15	20.4	21.6	14.9	18.5	18.3	10	12.3	426330	276440	234480	189960	115300	167270	37439000	42895000	13907000	16155000	4264200	1610800	826870	484370
371	11391;11392;11393;11394;11395;11396;11397;11398;11399;11400;11401;11402;11403;16305;16306;16307;16308;16309;16310;16311;16312;16313;16314;16315;16316;16317;16318;16319;16320;16321;16322;16323;16324;16325;16326;16327;16328;16639;16640;16641;16642;16643;16644;16645;16646;16647;16648;36667;36668;36669;36670;36671;36672;36673;36674;36675;36676;36677;36678;47359;47360;47361;47362;47363;47364;47365;473…	IPI00123548;IPI00403479	Cyritestin;Adam3 protein	Adam3;Cyrn;Cyrn1	a disintegrin and metalloprotease domain 3	Q62287;Q6P907;Q78ZE8	9	7	9	8	8	8	8	7	9	6	9	9	8	91.443	822	7.9646e-172	13.9	10.6	13.9	11.1	11.6	11.1	13	10.9	13.9	8.8	13.9	13.9	11.1	1076300	581170	647930	659000	314960	415620	64890000	49432000	30553000	18179000	17732000	9789800	4207000	1056400
372	14231;141053	IPI00123549;IPI00953780;IPI00463676;IPI00953758	Protein SPOCK;Testican-1;Putative uncharacterized protein;Sparc/osteonectin, cwcv and kazal-like domains proteoglycan 1;Spock1 protein	Spock;Spock1;Ticn1	Testican-1;sparc/osteonectin, cwcv and kazal-like domains proteoglycan 1 isoform 3 precursor;sparc/osteonectin, cwcv and kazal-like domains proteoglycan 1 isoform 1 precursor;sparc/osteonectin, cwcv and kazal-like domains proteoglycan 1 isoform 2 precursor	Q62288;Q8BKQ3;Q6DIC9;B2RXY1	2	0	0	0	0	0	0	0	0	0	0	0	0	49.541	442	0.0094734	3.8	0	0	0	0	0	0	0	0	0	0	0	0	152230	0	0	0	0	0	0	0	0	0	0	0	0	152230
373	76038;76039;123304;123305;123306;123307;123308;123309;123310;123311;123312;123313;123314;123315;123316;123317;123318	IPI00123557	p47 protein;RuvB-like 2;Putative uncharacterized protein;RuvB-like protein 2	Ruvbl2;mCG_23165	RuvB-like 2	Q9WTM5;Q3TXT7;Q3UXP2	2	1	1	1	1	1	1	1	1	1	1	0	2	51.112	463	0.00027426	6	3.5	3.5	3.5	3.5	3.5	3.5	3.5	3.5	3.5	3.5	0	6	24822	7561.8	5472.9	10215	2453	3919.4	240630	104920	69881	81368	207130	0	24124	8785
374	77337;77338;77339;77340;77341;77342;77343;80179;80180;80181;80182;80183;80184;110639;110640;110641;110642;110643	IPI00123578;IPI00876251	T-complex-associated testis-expressed protein 1	D17sil1;Tcte1	57 kDa protein;T-complex-associated testis-expressed protein 1	A6H639	1	1	3	1	2	1	3	2	1	1	2	0	0	57.011	505	8.3863e-06	4	4	12.1	4	8.1	4	12.1	8.1	4	4	8.1	0	0	9078.8	6571.1	11586	6452	9851.1	4468.7	2518900	520550	552780	207040	248910	0	0	9217.3
375	17836;17837;17838;17839;17840;17841;17842;17843;17844;17845;17846;17847;17848;17849;17850;17851;17852;17853;17854;17855;17856;17857;17858;60445;60446;60447;60448;60449;60450;60451;60452;60453;60454;60455;60456;60457;67461;67462;67463;93137;93138;93139;93140;93141;93142;93143;93144;93145;93146;93147;93148;93149	IPI00123601;IPI00129041;IPI00885877	Organic cation/carnitine transporter 3;Solute carrier family 22 member 21;Solute carrier family 22 member 9;MCG13774, isoform CRA_c;Solute carrier family 22 (Organic cation transporter), member 21	Octn3;Slc22a21;Slc22a9;mCG_13774	Solute carrier family 22 member 21	Q9WTN6;A2RSK7	3	3	3	4	3	4	3	4	3	3	3	3	3	63.32	564	7.3707e-24	6.7	6.7	6.7	8.9	6.7	8.9	6.7	8.9	6.7	6.7	6.7	6.7	6.7	396590	188500	159200	270250	105090	155410	17183000	25435000	6470800	3692000	3878500	753970	951960	514900
376	13676;13677;13678;13679;13680;13681;13682;13683;13684;13685;13686;13687;13688;19098;19099;19100;19101;19102;19103;19104;19105;19106;19107;19108;20521;20522;20523;20524;20525;20526;20527;20528;20529;20530;20531;20532;20533;20534;20535;20536;20537;20538;31744;31745;31746;31747;31748;31749;31750;31751;31752;31753;31754;31755;31756;31757;31758;31759;40144;40145;40146;40147;40148;40149;40150;40151;401…	IPI00123639	Calregulin;Calreticulin;CRP55;Endoplasmic reticulum resident protein 60;HACBP;Putative uncharacterized protein	Calr	Calreticulin	P14211;B2MWM9;Q3TVD2;Q3UWP8	14	12	13	12	9	12	9	12	13	14	13	13	13	47.994	416	1.028e-76	43.8	36.1	41.6	38.5	29.1	32.9	32.5	42.1	43.8	43.8	43.8	42.1	42.1	3162300	1217600	887770	466530	288240	317410	60053000	45391000	21605000	45925000	18543000	8446500	5316100	3151100
377	33678;33679;33680;33681;33682;33683;33684;33685;33686;33687;33688;33689;33690	IPI00123699;IPI00719982	A2/6;Calmegin;Calnexin-T;MEG 1 antigen	Clgn;Meg1	Calmegin;calmegin precursor	P52194;Q80YU3	1	1	1	1	1	1	1	1	1	1	1	1	1	69.402	611	0.0032176	2.3	2.3	2.3	2.3	2.3	2.3	2.3	2.3	2.3	2.3	2.3	2.3	2.3	17229	14838	10705	3926.8	3390.6	6840.2	522240	679260	147180	520130	243580	80902	30321	15261
378	2227;2228;2229;2230;2231;2232;2233;2234;2883	IPI00123709;IPI00867770	A-kinase anchor protein 12;Germ cell lineage protein gercelin;Src-suppressed C kinase substrate;A kinase (PRKA) anchor protein (Gravin) 12;A kinase (PRKA) anchor protein (Gravin) 12, isoform CRA_b	Akap12;Gag12;Ssecks;mCG_140773	Isoform 1 of A-kinase anchor protein 12;Isoform 3 of A-kinase anchor protein 12	Q9WTQ5-1;Q9WTQ5;B2RRE0;Q9WTQ5-2	0	1	1	1	1	0	1	0	2	0	0	0	1	180.69	1684	3.0926e-05	0	0.7	0.7	0.7	0.7	0	0.7	0	1.3	0	0	0	0.7	0	33346	21731	22129	14555	0	4432900	0	2861400	0	0	0	65473	0
379	40450;40451;40452;40453;40454;40455;40456;40457;40458;40459;40460;142535;142536;142537;142538;142539;142540;142541;142542;142543;142544;142545;142546;142547;142548	IPI00849271;IPI00123712	Translocase of inner mitochondrial membrane 23 homolog (Yeast);MCG11298;MCG123328, isoform CRA_b;MCG125709;Putative uncharacterized protein;Mitochondrial import inner membrane translocase subunit Tim23	Timm23;mCG_11298;mCG_123328;mCG_125709;Tim23	translocase of inner mitochondrial membrane 23 homolog;Mitochondrial import inner membrane translocase subunit Tim23	Q8JZQ1;Q9CXU4;Q9WTQ8	2	2	2	1	2	2	2	2	2	2	2	0	2	21.909	209	4.2774e-37	17.7	17.7	17.7	8.1	17.7	17.7	17.7	17.7	17.7	17.7	17.7	0	17.7	74081	11803	35651	23924	5955.6	18129	2375800	1986400	577500	480570	330840	0	101990	67417
380	5979;5980;5981;5982;5983;5984;5985;5986;5987	IPI00123744;IPI00752486	Cystatin-3;Cystatin-C;Cystatin C;Cystatin C, isoform CRA_a;Putative uncharacterized protein	Cst3;mCG_18948;RP23-250M11.9-001;RP23-250M11.9-002	Cystatin-C;Cystatin C	P21460;A2APX2;Q3U5K7;Q9EPX9;A2APX3	1	1	1	0	0	0	1	1	1	1	0	1	1	15.531	140	0.00083385	7.9	7.9	7.9	0	0	0	7.9	7.9	7.9	7.9	0	7.9	7.9	48643	18691	17643	0	0	0	2162200	2188700	738800	688240	0	29439	29527	37926
381	25961	IPI00123750	Glycolate oxidase;Hydroxyacid oxidase 1;Hydroxyacid oxidase 1, liver;Putative uncharacterized protein	Gox1;Hao1;Hao-1;mCG_9861;RP23-376O20.1-001	Hydroxyacid oxidase 1	Q9WU19;Q3UEE8	0	0	0	0	0	0	1	0	0	0	0	0	0	41.001	370	0.0056177	0	0	0	0	0	0	5.4	0	0	0	0	0	0	0	0	0	0	0	0	105970	0	0	0	0	0	0	0
382	14966;14967;14968;14969;14970;14971;14972;14973;14974;14975;14976;42940;42941;42942;42943;42944;42945;42946;42947;42948;42949;42950;42951;42952;42953;45412;45413;45414;45415;45416;45417;45418;45419;45420;45421;45422;45423;45424;45425;45426;45427;45428;45429;45430;45431;45432;45433;45434;45435;45436;45437;45438;45439;50108;50109;50110;50111;50112;50113;50114;50115;50116;50117;50118;50119;50120;501…	IPI00123891	Cysteine and glycine-rich protein 1;Cysteine-rich protein 1;Csrp1 protein;Cysteine and glycine-rich protein 1, isoform CRA_b;Putative uncharacterized protein	Crp1;Csrp;Csrp1;mCG_9161	Cysteine and glycine-rich protein 1	P97315;Q4FJX4	5	6	6	3	3	3	5	6	6	6	5	6	5	20.583	193	1.2613e-36	36.8	42	42	24.4	28	21.8	33.2	42	42	42	42	42	42	334690	419790	172970	39937	93364	33512	90188000	123650000	13290000	31364000	4381300	3912700	992610	243060
383	4896;4897;4898;4899;4900;4901;4902;4903;4904;4905;4906;4907;4908;4909;4910;4911;4912;15249;15250;15251;15252;15253;15254;15255;15256;15257;15258;15259;15260;15261;15262;15263;15264;15265;15266;16256;16257;16258;16259;16260;16261;16262;16263;16264;16265;16266;16267;16268;16269;16270;16271;16272;16273;16274;16275;16276;16277;16278;16279;16280;16281;16282;16283;16284;16285;16286;16287;16288;16289;16…	IPI00123975	ATP:glycerol 3-phosphotransferase 2;Glycerol kinase 2;Glycerol kinase, testis specific 2;Putative uncharacterized protein	Gk2;Gkrs2;Gk-rs2	Glycerol kinase 2	Q9WU65;Q8BW08	13	13	12	13	13	13	11	12	13	12	13	12	13	60.629	554	1.7193e-229	41.9	42.8	42.6	44.2	44.2	44.2	38.6	42.6	44.2	39	41.9	42.6	43.3	11400000	5308900	8040500	10277000	4207400	7487100	673840000	559820000	254000000	136670000	171800000	46366000	29973000	9822900
384	1673;1674;1675;1676;1677;1678;1679;1680;61412;61413;61414;61415;61416;69663;69664;69665;69666;69667;69668;69669;69670;69671;91615;91616;91617;91618;91619;91620;91621;91622;91623	IPI00124149	Nuclear transport factor 2;Putative uncharacterized protein	Ntf2;Nutf2	Nuclear transport factor 2	P61971;Q3U8H8	4	2	2	2	2	1	4	4	2	4	3	0	1	14.478	127	4.8949e-10	50.4	18.1	23.6	18.1	16.5	5.5	50.4	50.4	16.5	50.4	44.9	0	11	176640	48932	23449	31822	10727	21722	8856100	7633700	1643600	2678100	484760	0	62688	118490
385	2795;2796;2797;2798;2799;2800;2801;2802;2803;2804;2805;2884;2885;2886;2887;2888;2889;2890;2891;7344;7345;7346;7347;7348;7349;7350;7351;7352;7353;7354;7355;7356;7357;7358;7359;7360;7361;7362;7363;7364;7365;7366;7367;7368;7369;10211;10212;10213;10214;10215;10216;10217;10218;10219;10220;10221;10222;10223;10224;10225;10226;10227;10228;10229;10230;10231;10232;10233;10234;10235;10236;12742;12743;12744;…	IPI00124212;IPI00856375	Coiled-coil domain-containing protein 136	Ccdc136	coiled-coil domain containing 136;Isoform 1 of Coiled-coil domain-containing protein 136	Q3TVA9-2;Q3TVA9;Q3TVA9-1	46	48	47	47	41	46	43	48	50	42	48	46	50	137.38	1187	0	45.8	47.9	46.6	46.3	42.3	45.2	42.5	44.9	47.3	39.8	48	46.7	49.5	11390000	6178200	8229000	8975800	3256200	6982300	842310000	686690000	401170000	186790000	204580000	75934000	36467000	10793000
386	21263;21264;21265;21266;21267;21268;21269;21270;21271;21272;21273;21274;21275;34441;34442;34443;34444;35905;35906;35907;35908;35909;35910;35911;35912;35913;35914;35915;35916;35917;35918;58360;58361;58362;58363;58364;58365;58366;58367;58368;58369;58370;58371;58372;58373;58374;58375;58376;72519;72520;72521;72522;72523;72524;72525;72526;72527;72528;72529;72530;72531;72532;72533;72534;82265;82266;822…	IPI00124221	Sodium/potassium-dependent ATPase subunit beta-3;Sodium/potassium-transporting ATPase subunit beta-3;Atp1b3 protein;Putative uncharacterized protein;ATPase, Na+/K+ transporting, beta 3 polypeptide;MCG21656, isoform CRA_b;Na,K-ATPase beta-3 subunit;Na K-ATPase beta-3 subunit	Atp1b3;mCG_21656;atp1b3	Sodium/potassium-transporting ATPase subunit beta-3	P97370;Q1WWL1;Q3U9D4;Q3UFH4;Q544Q7;Q71VC6	7	6	6	5	6	6	6	6	6	4	6	5	6	31.775	278	3.5968e-19	32.7	28.4	28.4	23.7	28.4	26.3	28.4	28.4	26.3	18.3	28.4	21.9	28.4	569150	265230	396920	499880	160160	344090	29914000	27595000	10970000	3177800	7551700	1051200	1029800	422370
387	56339;56340;56341;56342;56343;56344;56345;56346;56347;56348;56349;71794;118499;118500;118501;118502;118503;118504;118505;118506;118507;118508;118509;118510;118511;118512	IPI00124223	11S regulator complex subunit alpha;Activator of multicatalytic protease subunit 1;Proteasome activator 28 subunit alpha;Proteasome activator complex subunit 1;Proteasome (Prosome, macropain) 28 subunit, alpha;Proteasome (Prosome, macropain) 28 subunit, alpha, isoform CRA_b;Putative uncharacterized protein	Psme1;mCG_22049	Proteasome activator complex subunit 1	P97371;Q5HZK3	1	2	1	2	2	2	1	3	2	2	2	2	2	28.673	249	5.343e-10	4.4	10	4.4	10	10	10	4.4	14.1	10	10	10	10	10	10595	21264	3650.8	29360	12344	38186	824200	2708700	1361200	830560	873600	240900	138620	33623
388	2080;2081;2082;2083;2084;2085;2086;2087;2088;2089	IPI00124282	Ras-related protein Ral-A;V-ral simian leukemia viral oncogene homolog A (Ras related);V-ral simian leukemia viral oncogene homolog A (Ras related), isoform CRA_b;Putative uncharacterized protein	Ral;Rala;Ral-a;mCG_16557;RP23-5P19.1-001	Ras-related protein Ral-A	P63321;A2CG14;Q9CXY0	1	0	0	1	1	0	1	1	1	1	1	1	1	23.553	206	0.00015473	6.8	0	0	6.8	6.8	0	6.8	6.8	6.8	6.8	6.8	6.8	6.8	16697	0	0	3524.9	4364.5	0	1080400	1256200	359060	274500	270370	56462	37578	16738
389	6043;6044;6045;6046;6047;6048;6049;6050;6051;42973;42974;42975;42976;42977;42978;42979;42980;42981;42982;42983;42984;108836;108837;108838;108839;108840;108841;108842;108843	IPI00124287;IPI00331552;IPI00137145;IPI00120954;IPI00226644	Polyadenylate-binding protein 1;Pabpc1 protein;Putative uncharacterized protein;Poly A binding protein, cytoplasmic 1;Poly(A) binding protein, cytoplasmic 1;Poly A binding protein, cytoplasmic 2;Poly(A) binding protein, cytoplasmic 2;PolyA binding protein, testis-enriched isoform;Poly(A)-binding protein testis-specific isoform	Pabp1;Pabpc1;mCG_2657;Pabpc3;Pabpc6;Pabpc2;mCG_13635	Polyadenylate-binding protein 1;Putative uncharacterized protein;poly(A) binding protein, cytoplasmic 3;poly A binding protein, cytoplasmic 2	P29341;Q05DT1;Q3U8U8;Q8BN32;Q99KL3;Q99L36;Q9DBE3;Q9D4E6;Q3V2M1;Q62029;Q792Y0	3	3	3	1	3	2	1	1	3	2	2	3	2	70.642	636	3.0387e-08	4.6	4.6	4.6	1.4	4.6	2.8	1.4	1.4	4.6	3.1	3.1	4.6	3.1	95714	43627	42456	12099	17632	40237	1007100	872850	912730	1117600	365920	246560	65840	80662
390	8;9;10;11;12;13;14;15;24142;24143;24144;24145;24146;24147;24148;24149;24150;24151;24152;41677;41678;41679;41680;41681;41682;41683;41684;41685;41686;41687;41688;41689;41690;41691;41692;41693;41694;54543;54544;54545;54546;54547;54548;54549;54550;54551;54552;54553;54554;54555;54736;54737;54738;54739;54740;54741;54742;54743;54744;54745;69755;69756;69757;69758;69759;69760;69761;69762;69763;69764;69765…	IPI00124357	Axoneme central apparatus protein;Protein PF16 homolog;Sperm-associated antigen 6;Sperm associated antigen 6;Sperm associated antigen 6, isoform CRA_a	Pf16;Spag6;mCG_131165	Sperm-associated antigen 6	Q9JLI7;Q497N2	6	5	6	6	5	6	5	5	6	6	6	5	4	55.269	507	4.5581e-73	21.9	19.5	21.9	21.9	19.5	21.9	16	17.4	21.9	17.9	21.9	19.5	17.2	1093900	435730	539490	824080	318660	555200	51165000	44330000	21100000	12278000	14734000	2999700	2006000	1110600
391	14813;14814;14815;14816;14817;31773;31774;31775;31776;31777;31778;31779;31780;31781;31782;31783;31784;31785;49536;49537;49538;49539;49540;49541;86116;86117;86118;86119;86120;86121;86122;86123;112711;112712;112713;112714;112715;112716;112717;112718;112719;112720;112721;112722;112723;112724;128591;128592;128593;128594;128595;128596;128597;128598;128599;128600;128601;130598;130599;130600;130601;1306…	IPI00124372	4-trimethylaminobutyraldehyde dehydrogenase;Aldehyde dehydrogenase family 9 member A1;Gamma-aminobutyraldehyde dehydrogenase;Putative uncharacterized protein	Aldh9a1;ABALDH	aldehyde dehydrogenase 9A1	Q9JLJ2;A7VL18;Q3TG52;Q3THE7;Q3TMT4;Q3U367;Q3UDG0;Q3V1N7;Q9CRH9	3	2	5	7	4	7	4	6	6	6	6	5	5	55.887	518	1.3722e-74	8.9	6.8	13.3	17.4	10.6	17.4	11	15.6	15.6	15.6	15.1	13.3	12.7	289500	77891	247540	376600	103090	256250	13300000	17463000	9926300	6633700	6463100	2798800	1183900	483740
392	4871;4872;4873;4874;4875;4876;4877;4878;4879;4880;4881;4882;4883;4884;4885;4886;4887;4888;4889;4890;4891;4892;4893;4894;4895;7470;7471;7472;7473;7474;7475;7476;7477;7478;7479;7480;7481;7482;19795;19796;19797;19798;19799;19800;19801;19802;19803;19804;19805;19806;19807;19808;19809;19810;19811;19812;19813;19814;19815;19816;19817;19818;19819;19820;19821;19822;19823;19824;19825;19826;19827;19828;28110…	IPI00927975;IPI00124444;IPI00661241;IPI00928462	Putative uncharacterized protein;6-phosphofructokinase type C;Phosphofructo-1-kinase isozyme C;Phosphofructokinase 1;Phosphohexokinase	Pfkp;Pfkc	Putative uncharacterized protein;Isoform 1 of 6-phosphofructokinase type C;Isoform 2 of 6-phosphofructokinase type C	Q8C605;Q9WUA3-1;Q9WUA3;Q8C8E8;Q9D255;Q9WUA3-2	20	22	23	22	23	21	21	21	21	21	24	20	22	85.546	784	1.0383e-211	30	32.8	34.6	34.6	34.6	34.6	29.1	29.1	31	29.1	34.6	30.9	30	4663500	1875800	3004500	3422000	1288300	2301500	287180000	227950000	91256000	66237000	67977000	13874000	7801000	4139100
393	122014;127059	IPI00124699;IPI00350590;IPI00471266;IPI00271280;IPI00468072	Thioredoxin reductase 2, mitochondrial;Thioredoxin reductase TR3;Putative uncharacterized protein	Trxr2;Txnrd2	Isoform 1 of Thioredoxin reductase 2, mitochondrial;Isoform 4 of Thioredoxin reductase 2, mitochondrial;Isoform 2 of Thioredoxin reductase 2, mitochondrial;Isoform 3 of Thioredoxin reductase 2, mitochondrial;Putative uncharacterized protein	Q9JLT4-1;Q9JLT4;Q9JLT4-4;Q9JLT4-2;Q9JLT4-3;Q9D8I4	0	0	0	0	0	0	1	0	1	0	0	0	0	56.991	529	0.0004182	0	0	0	0	0	0	2.1	0	2.3	0	0	0	0	0	0	0	0	0	0	1156100	0	653840	0	0	0	0	0
394	81304;81305;81306;81307;81308;81309;81310;81311;81312;81313;83054;83055;83056;83057;83058;83059;83060;83061	IPI00173160;IPI00124709;IPI00928040;IPI00848859;IPI00928077	40S ribosomal protein S27;40S ribosomal protein S27-like	Rps27;Rps27l	40S ribosomal protein S27;40S ribosomal protein S27-like protein;12 kDa protein;similar to ribosomal protein S27;9 kDa protein	Q6ZWU9;Q6ZWY3	1	1	1	1	1	2	1	1	2	2	2	1	2	9.461	84	0.0061911	9.5	9.5	9.5	9.5	9.5	25	15.5	15.5	25	25	25	15.5	25	49060	29659	36597	35387	15685	30193	1522100	1156400	1163100	904950	1360700	159630	228780	57547
395	95;96;97;102170;102171;102172;102173;102174;102175;102176	IPI00124752;IPI00849056;IPI00850857	RING-box protein 1	Rbx1	RING-box protein 1;similar to RBX1 protein;similar to RBX1 protein	P62878	1	0	2	0	1	1	0	1	1	0	1	1	1	12.274	108	1.85e-08	16.7	0	24.1	0	7.4	7.4	0	16.7	7.4	0	7.4	7.4	7.4	25697	0	61011	0	34075	33380	0	1410900	1157500	0	733970	50242	135910	57799
396	25968;25969;28858;28859;28860;28861;28862;28863;28864;28865;28866;28867;28868;28869;28870;28871;28872;28873;28874;28875;35088;35089;35090;35091;35092;35093;35094;35095;36522;36523;36524;36525;36526;36527;36528;36529;36530;36531;36532;36533;36534;48505;48506;48507;48508;48509;48510;48511;48512;48513;48514;48515;48516;48517;48518;48519;48520;48521;48522;49278;49279;49280;49281;49282;49283;49284;492…	IPI00124771;IPI00850430	Phosphate carrier protein, mitochondrial;Phosphate transport protein;Solute carrier family 25 member 3;Putative uncharacterized protein	Slc25a3	Phosphate carrier protein, mitochondrial;similar to Solute carrier family 25 (mitochondrial carrier, phosphate carrier), member 3	Q8VEM8;Q3THU8;Q3U995;Q3UB63	10	11	12	10	12	11	11	11	13	10	12	11	11	39.632	357	5.8573e-43	24.6	26.3	26.6	25.8	26.6	26.1	24.9	24.9	26.6	23	26.6	24.6	26.3	9017200	3610000	4976000	5685800	2458400	3869100	426360000	339530000	175880000	87451000	96718000	26106000	15518000	7325800
397	59546;59547;59548;59549;59550;59551;59552;59553;59554;59555;59556;59557;59558;77846;77847;77848;77849;77850;77851;77852;77853;77854;77855;77856;77857;77858;98217;98218;98219;98220;98221	IPI00124787	ADP-ribosylation factor-like protein 3;Putative uncharacterized protein	Arl3	ADP-ribosylation factor-like protein 3	Q9WUL7;Q543P7	2	2	2	2	2	2	3	3	2	3	3	3	2	20.486	182	1.4191e-10	11.5	11.5	11.5	11.5	11.5	11.5	23.6	23.6	11.5	23.6	23.6	23.6	11.5	64379	44864	38210	31862	21280	25195	4142200	4321200	1029100	1472800	797870	264730	128600	68489
398	7313;7314;7315;7316;7317;7318;7319;95173;95174;95175;95176;95177;95178;95179;95180;95181;95182;95183;95184;95185;95186;95187;95188;95189;95190;95191;95192;95193;95194;95195;95196;95197;95198;95199;95200;95201;95202;95203	IPI00124790;IPI00658742;IPI00831122	Polyposis locus protein 1-like 1;Receptor expression-enhancing protein 6;TB2 protein-like 1	Dp1l1;Reep6;Tb2l1	Isoform 1 of Receptor expression-enhancing protein 6;Isoform 2 of Receptor expression-enhancing protein 6;14 kDa protein	Q9JM62-1;Q9JM62;Q9JM62-2	2	2	2	2	1	2	2	1	1	1	1	1	2	22.204	201	2.6222e-22	16.4	16.4	16.4	16.4	6.5	16.4	16.4	6.5	6.5	6.5	6.5	6.5	16.4	73213	45984	37075	63289	17115	50445	7216800	2122400	1062900	743310	843080	130130	155550	61319
399	84663;84664;84665;84666;84667;84668;84669;84670;84671;84672	IPI00124826;IPI00776203	AGE;GlcNAc 2-epimerase;N-acetyl-D-glucosamine 2-epimerase;N-acylglucosamine 2-epimerase;Renin-binding protein	Renbp	renin binding protein isoform 1;renin binding protein isoform 2	P82343;Q3UJ23;Q3TIZ6;Q91WI9	1	1	1	1	1	1	1	1	1	0	1	0	0	49.771	430	0.0103	3	3	3	3	3	3	3	3	3	0	3	0	0	61809	67055	105050	27742	13693	26326	13740000	9142200	7530000	0	408000	0	0	91029
400	95240;95241	IPI00124830;IPI00875877;IPI00403079	Integrin-associated protein;Leukocyte surface antigen CD47;Putative uncharacterized protein	Cd47	Isoform 2 of Leukocyte surface antigen CD47;35 kDa protein;Isoform 1 of Leukocyte surface antigen CD47	Q61735-2;Q61735;Q61735-1;Q3U967	0	0	0	0	0	0	1	0	0	1	0	0	0	35.316	324	0.00092895	0	0	0	0	0	0	4	0	0	4	0	0	0	0	0	0	0	0	0	1678500	0	0	980540	0	0	0	0
401	26428;26429;26430;26431;26432;26433;26434;26435;26436	IPI00124900;IPI00880589	AU-specific RNA-binding enoyl-CoA hydratase;Methylglutaconyl-CoA hydratase, mitochondrial	Auh	Isoform 1 of Methylglutaconyl-CoA hydratase, mitochondrial;Protein	Q9JLZ3-1;Q9JLZ3	1	1	1	0	1	0	0	1	1	1	0	1	1	33.395	314	0.0053783	3.5	3.5	3.5	0	3.5	0	0	3.5	3.5	3.5	0	3.5	3.5	26534	8549.8	15704	0	7593.2	0	0	1438000	489240	247350	0	47827	71591	25201
402	42862	IPI00124979;IPI00663587;IPI00474144;IPI00775821;IPI00775899	Heterogeneous nuclear ribonucleoprotein G;Putative uncharacterized protein;RNA binding motif protein, X chromosome;RNA binding motif protein, X chromosome, isoform CRA_e;Rbmxrt protein;RNA binding motif protein, X chromosome retrogene;RNA binding motif protein, X chromosome, isoform CRA_b;RNA binding motif protein, X chromosome, isoform CRA_c	mCG_17339;Rbmx;RP23-372E6.2-002;Rbmxrt;RP23-372E6.2-004;RP23-372E6.2-006	RNA binding motif protein, X-linked;RNA binding motif protein, X chromosome retrogene;42 kDa protein;RNA binding motif protein, X chromosome, isoform CRA_b;RNA binding motif protein, X chromosome	Q9WV02;Q91VM5;A2AFI3;Q8C2U6;Q9R0Y0;A2AFI4	0	0	0	0	0	0	0	0	0	1	0	0	0	42.3	391	5.6413e-05	0	0	0	0	0	0	0	0	0	3.6	0	0	0	0	0	0	0	0	0	0	0	0	0	0	0	0	0
403	49903;49904;49905;49906;49907;49908;49909;49910;49911;49912;58290;58291;58292;58293;58294;58295;58296;58297;58298;58299;58300;58301;58302;58303;90585;90586;90587;99616;99617;99618;99619;99620;99621;99622;99623;99624;99625;99626;99627;126068;126069;126070;126071;126072;126073;126074;137164;137165;137166;137167;137168;137169;137170;137171;137172;137173;137174;137175;137176	IPI00124982;IPI00831061;IPI00625383;IPI00225303	Putative uncharacterized protein;Kinesin-like protein KIF9;Kif9 protein	Kif9	kinesin family member 9 isoform 1;Putative uncharacterized protein;Kinesin-like protein KIF9;Putative uncharacterized protein	Q8C0X6;Q3V3Y6;Q9WV04;Q14BL9;Q8BU81	4	5	3	5	4	4	3	4	6	4	5	5	6	92.098	810	9.9132e-16	5.8	7.3	4.4	7.3	5.8	5.8	4.2	5.8	8.1	5.1	7.3	7.3	8.1	97237	80225	57249	140080	44485	64981	5729900	6199100	3858900	1525700	3450300	769610	447610	117570
404	355;356;357;358;359;360;361;362;363;364;365;23018;23019;23020;23021;23022;23023;23024;23025;23026;23027;23028;23029;23030;23031;23032;23033;23034;23035;23036;23037;23038;23039;23040;23041;23042;23043;23044;23045;23046;23047;23048;23049;23050;23051;23052;23053;23054;23055;23056;23057;23058;23059;23060;64879;64880;64881;64882;64883;64884;64885;64886;64887;64888;64889;64890;64891;64892;64893;64894;6…	IPI00320647;IPI00125153;REV__IPI00874768;REV__IPI00677837	Putative uncharacterized protein;Solute carrier family 2 (Facilitated glucose transporter), member 5;Solute carrier family 2 (Facilitated glucose transporter), member 5, isoform CRA_a;GLUT5;Fructose transporter;Glucose transporter type 5, small intestine;Solute carrier family 2, facilitated glucose transporter member 5	mCG_130718;RP23-123I20.2-001;Slc2a5;Glut5	Solute carrier family 2 (Facilitated glucose transporter), member 5, isoform CRA_a;Solute carrier family 2, facilitated glucose transporter member 5	Q8R1N7;Q99N21;Q9WV38	5	6	6	7	7	7	5	5	6	6	6	6	6	55.409	501	6.3048e-67	9	12.4	11	12.4	12.4	12.4	9.4	9.4	9.6	9	9.4	10.8	9.6	1432600	550120	1074000	1541800	623180	1137200	77493000	47879000	27105000	13075000	22621000	6971100	2540600	1503600
405	16050;78112;78113;78114;78115;78116;78117;78118;78119;78120;78121	IPI00125266;IPI00831107	Acid ceramidase;Acid ceramidase subunit alpha;Acid ceramidase subunit beta;Acylsphingosine deacylase;N-acylsphingosine amidohydrolase;Putative uncharacterized protein;N-acylsphingosine amidohydrolase 1, isoform CRA_a	Asah;Asah1;mCG_17727	Acid ceramidase;24 kDa protein	Q9WV54;Q3TWT5;Q3U646;Q3U8A7;Q78P93	1	1	1	1	0	0	2	1	1	1	1	0	1	44.669	394	0.00083095	4.3	4.3	4.3	4.3	0	0	6.9	4.3	4.3	4.3	4.3	0	4.3	10295	2577.5	1779.1	1394	0	0	548110	248590	70588	142090	25852	0	20703	10126
406	15242;15243;15244;15245;15246;15247;15248;24887;24888;24889;24890;24891;24892;24893;24894;24895;24896;24897;24898;24899;37229;47103;47104;47105;47106;47107;47108;47109;47110;47111;47112;47113;47114;47115;47116;47117;51030;51031;51032;51033;51034;51035;51036;51037;51038;51039;51040;51041;51042;51043;51044;51045;51046;51047;51048;52895;52896;52897;52898;52899;52900;52901;66770;66771;66772;66773;667…	IPI00125267	33 kDa VAMP-associated protein;Vesicle-associated membrane protein-associated protein A	Vap33;Vapa	Vesicle-associated membrane protein-associated protein A	Q9WV55	6	6	5	3	5	4	7	9	7	8	11	9	11	27.855	249	5.1393e-30	35.3	29.3	27.7	17.7	21.3	16.9	35.3	38.6	39.8	32.5	46.2	40.2	46.2	489210	165010	187270	206030	146390	98882	38995000	39750000	10433000	11328000	17302000	3994200	2247000	497790
407	18205;18206;18207;18208;18972;18973;18974;25319;25320;25321;25322;25323;25324;25325;25326;25327;25328;25329;25330;25331;25332;26456;26457;26458;26459;26460;26461;26462;26463;26464;26465;26466;26467;26468;33516;33517;33518;33519;33520;33521;33522;33523;33524;33525;33526;33527;33528;62655;62656;62657;62658;62659;62660;62661;62662;62663;62664;62665;62666;62667;74855;74856;74857;74858;74859;74860;748…	IPI00125454;IPI00880277	DnaJ homolog subfamily A member 4;MmDjA4;Dnaja4 protein	Dnaja4	DnaJ homolog subfamily A member 4;23 kDa protein	Q9JMC3;Q8R1X2	8	6	8	8	6	7	8	9	8	8	7	7	8	44.901	397	4.1614e-31	22.9	19.6	24.2	24.2	19.6	22.4	22.9	24.7	25.4	22.9	20.4	22.9	24.2	483300	182070	493960	351060	133910	152770	56839000	37463000	20358000	13227000	5105700	2004100	1005500	432720
408	29190;29191;29192;29193;29194;29195;29196;29197;29198;29199;29200;29201;29202;29203;35714;35715;35716;35717;35718;35719;35720;35721;35722;35723;35724;35725;35726;35727;35728;35729;35730;35731;35732;35733;35734;35735;35736;35737;35738;35739;36266;36267;36268;36269;36270;36271;36272;36273;36274;36275;36276;36277;36278;42466;42467;42468;42469;42470;42471;42472;42473;42474;42475;42476;42477;42478;424…	IPI00125460;IPI00856424	ATP synthase-coupling factor 6, mitochondrial;ATP synthase coupling factor VI	Atp5j	ATP synthase-coupling factor 6, mitochondrial;ATP synthase coupling factor VI	P97450;Q812D0	6	6	7	6	7	6	7	6	7	6	7	7	5	12.496	108	2.4868e-156	50	50	50.9	50	50.9	50	50.9	50	50.9	50	50.9	50.9	43.5	3476400	1864700	2415100	2368100	1029300	1775000	166740000	133000000	81490000	44352000	49906000	19707000	8373800	3474900
409	82986;82987;103677;103678;103679;103680;103681;103682;103683;103684;103685	IPI00125493;IPI00467582;IPI00760074	Kinase-related protein;Myosin light chain kinase, smooth muscle;Telokin;Myosin, light polypeptide kinase;Myosin light chain kinase	Mylk;RP24-532J13.1-001	myosin, light polypeptide kinase;Isoform 3 of Myosin light chain kinase, smooth muscle;Isoform 2 of Myosin light chain kinase, smooth muscle	Q6PDN3-1;Q6PDN3;B1B1A8;Q6PDN3-3;Q6PDN3-2;Q8CIY5;Q8CIY6	1	1	1	1	1	1	2	1	0	2	0	0	0	213.61	1950	0.002669	0.5	0.5	0.5	0.5	0.5	0.5	1	0.5	0	1	0	0	0	28757	17825	19866	15832	13358	9706.3	11011000	3525700	0	3413000	0	0	0	45955
410	2694;2695;2696;2697;2698;2699;2700;2701;2702;2703;60228;60229;60230;60231;60232;60233;60234;60235;60236;60237;60238;60239;80693;80694;80695;80696;80697;80698;80699;80700;80701;80702;80703;80704;80705;82865;82866;82867;82868;82869;82870;82871;82872;82873;82874;82875;82876;82877;93929;93930;93931;93932;93933;93934;93935;93936;93937;93938;93939;93940;93941;97942;97943;97944;97945;97946;97947;97948;9…	IPI00125573;IPI00408781;IPI00221446	Uncharacterized protein C6orf163 homolog;Gene model 136, (NCBI);Novel protein	Gm136;RP23-76M15.4-001	Uncharacterized protein C6orf163 homolog	Q3V037;A2AT48	8	7	9	7	7	6	7	8	8	7	7	7	8	38.548	328	1.0193e-52	27.1	23.5	29.6	24.7	24.4	21.6	24.7	27.1	27.7	23.5	23.5	25.3	27.1	388190	156590	194370	199340	191980	108610	18307000	17563000	8124300	5290200	4978500	2013700	987150	359540
411	39912;39913;39914;39915;39916;39917;39918;39919;39920;39921;39922;39923;39924;39925;39926;39927;39928;39929;39930;39931;39932;39933;39934	IPI00125652	Thioredoxin, mitochondrial;Thioredoxin-2	Txn2	Thioredoxin, mitochondrial	P97493	1	2	2	2	1	1	2	2	2	2	2	2	2	18.255	166	0.00010164	9.6	9.6	9.6	9.6	9	9	9.6	9.6	9.6	9.6	9.6	9.6	9.6	8699.6	6505.3	8046.1	16719	3890.1	9786.4	3575800	2158900	459030	445400	529970	88929	37091	20066
412	45716;45717;45718;45719;110396;110397;110398;110399;110400	IPI00125658	Gamma-ECS;Gamma-glutamylcysteine synthetase;GCS heavy chain;Glutamate--cysteine ligase catalytic subunit;Glutamate-cysteine ligase, catalytic subunit, isoform CRA_c;Putative uncharacterized protein;Gamma-glutamylcysteine synthetase heavy subunit	Gclc;Glclc;mCG_14389;Ggcs-hs	Glutamate--cysteine ligase catalytic subunit	P97494;Q3TEF1;Q3UNA7;Q9QZG5	2	0	1	0	0	0	1	1	1	2	0	1	0	72.571	637	1.1722e-08	4.2	0	2.5	0	0	0	2.5	1.7	1.7	4.2	0	1.7	0	22569	0	4387.4	0	0	0	1574300	1150000	204270	631890	0	24152	0	11821
413	2892;2893;2894;2895;2896;2897;2898;2899;2900;2901;2902;2903;2904;2905;2906;2907;2908;2909;2910;2911;2912;2913;21954;21955;21956;21957;21958;21959;21960;21961;21962;21963;21964;21965;21966;33058;33059;33060;33061;33062;33063;33064;33065;33066;33067;33068;33069;33070;33071;33072;33073;33074;33075;33076;33077;41374;41375;41376;41377;41378;41379;41380;41381;41382;41383;41384;41385;41386;76895;76896;7…	IPI00125705	TES101-reactive protein;Testis-expressed protein 101;TEX101 transcript 1;TEX101 transcript 2;TEX101 transcript 2 splice variant;TEX101 transcript 3;TEX101 transcript 3 splice variant	Tex101	Testis-expressed protein 101	Q9JMI7;Q076U5	6	6	6	6	6	6	7	7	7	7	6	7	5	26.998	250	7.5443e-97	30	30	30	30	30	30	32.8	32.8	32.8	32.8	30	32.8	24.4	969130	679480	579000	661530	296210	505260	76840000	65309000	26051000	22423000	13323000	4736600	3115100	1030900
414	16441;16442;16443;16444;16445;25791;25792;25793;25794;25795;25796;25797;25798;25799;25800;25801;25802;25803;25804;90930;95377;95378;95379;95380;95381;95382;100468;100469;100470;100471;121488;121489;121490;121491;121492;121493;121494;121495;121496	IPI00125778	SM22-beta;Transgelin-2	Kiaa0120;Tagln2	Transgelin-2	Q9WVA4	5	3	2	0	3	2	5	3	3	5	1	3	2	22.395	199	2.6198e-18	30.7	18.1	11.1	0	17.6	10.6	29.1	18.1	18.1	30.7	5	16.6	11.1	204190	44331	17553	0	34023	23429	10806000	4344000	1160300	3464700	218620	600590	195030	173870
415	19829;19830;19831;19832;19833;19834;19835;19836;19837;19838;19839;32947;32948;32949;32950;32951;32952;32953;32954;32955;32956;32957;32958;41511;41512;41513;41514;41515;41516;41517;41518;62401;62402;62403;62404;62405;62406;62407;62408;62409;62410;62411;78073;78074;78075;78076;78077;78078;78079;78080;78081;78082;85497;85498;85499;85500;85501;85502;85503;85504;85505;85506;85507;85508;85509;85510;855…	IPI00125807;IPI00928220;REV__IPI00654003	Mannose-6-phosphate isomerase;Phosphohexomutase;Phosphomannose isomerase	Mpi;Mpi1;Pmi;mCG_4013	Mannose-6-phosphate isomerase	Q924M7;Q3V100;Q921Z9	5	6	6	5	5	5	6	6	6	6	3	3	3	46.575	423	4.0925e-81	13	16.5	16.5	13	13	13	16.5	16.5	16.5	16.5	9.7	10.2	7.6	329180	217910	526310	131040	68802	79020	38535000	27733000	13279000	10411000	1551700	1069700	241200	311600
416	21806;21807;21808;21809;21810;21811;21812;21813;21814;21815;21816;21817;21818;21819;21820;21821;21822;21823;21824;21825;21826;21827;21828;21829;21830;21831;21832;21833;21834;21835;21836;45250;45251;45252;45253;45254;45255	IPI00125901;IPI00751092	40S ribosomal protein S13;MCG10205;MCG11549;MCG123365, isoform CRA_c;Putative uncharacterized protein;Ribosomal protein S13;Rps13 protein	Rps13;mCG_10205;mCG_11549;mCG_123365	40S ribosomal protein S13;similar to Rps13 protein	P62301;Q5BLJ7;Q921R2	2	1	1	2	1	2	0	2	1	2	2	1	1	17.222	151	0.00017858	15.9	6	6	15.9	6	15.9	0	15.9	6	15.9	15.9	6	6	226150	66207	26339	4590.8	16183	15237	0	7436800	3133000	1198200	1422600	343680	250220	150940
417	7034;7035;7036;7037;7038;7039;7040;7041;7042;7043;7044;7045;7046;34141;34142;34143;34144;34145;34146;34147;34148;34149;34150;34151;34152;39057;39058;39059;39060;39061;39062;39063;39064;39065;39066;39067;39068;39069;39070;57988;57989;57990;57991;57992;57993;57994;57995;57996;57997;57998;57999;95217;95218;95219;95220;95221;95222;95223;95224;95225;95226;95227;95228;95229;95230;95231;126558;126559;12…	IPI00125971	26S protease regulatory subunit 10B;26S proteasome AAA-ATPase subunit RPT4;Proteasome 26S subunit ATPase 6;Proteasome subunit p42;Proteasome (Prosome, macropain) 26S subunit, ATPase, 6;Proteasome (Prosome, macropain) 26S subunit, ATPase, 6, isoform CRA_b;Psmc6 protein	Psmc6;Sug2;mCG_2025	26S protease regulatory subunit S10B	P62334;Q14AQ1;Q8QZS9	6	7	7	7	7	7	6	5	6	6	7	5	5	44.172	389	5.4697e-19	18	20.3	20.3	20.3	20.3	20.3	18	14.9	18	18	20.3	13.4	15.9	195450	114190	767720	165160	83493	108990	13616000	9293800	3228800	3461900	2716900	607070	210220	308540
418	23406;23407;23408;23409;23410;23411;23412;23413;23414;23415;23416;23417;23418;40339;40340;40341;40342;64167;64168;64169;64170;64171;64172;64173;64174;81885;81886;81887;81888;81889;81890;81891;81892;81893;81894;92930;92931;92932;92933;92934;92935;92936;92937;92938;92939;92940;92941;92942;119318;119319;119320;119321;119322;119323;119324;119325;119326;119327;119328;119329;119330;119331;119332;119333…	IPI00126042;IPI00757464	Ras-related protein Rab-14;RAB14 protein variant;RAB14 protein;Putative uncharacterized protein;Rab14;RAB14, member RAS oncogene family;RAB14, member RAS oncogene family, isoform CRA_b	Rab14;rab14;mCG_21262;RP23-186B18.6-001;RP23-186B18.6-002	Ras-related protein Rab-14;RAB14, member RAS oncogene family	Q91V41;Q50HW9;Q50HX0;Q50HX1;Q50HX2;Q50HX3;Q50HX4;A2AL34;Q3U9E0	7	5	6	5	5	5	7	6	7	7	5	5	6	23.897	215	2.1328e-87	40.9	26.5	42.3	26.5	26.5	26.5	40.9	36.7	46.5	42.8	31.6	35.3	32.6	235010	157810	137680	89764	48001	81059	17319000	10410000	5693600	5889600	2064100	1307800	354390	201810
419	19987;19988;19989;19990;19991;19992;19993;19994;19995;19996;19997;19998;19999;20000;20001;20002;20003;20004;20005;20006;20007;20008;20009;20010;20011;20012;48243;48244;48245;48246;48247;48248;48249;48250;48251;48252;48253;48254;48255;48256;48257;48258;48259;48260;48261;48262;48263;48264;48265;71956;71957;71958;71959;71960;71961;71962;71963;71964;71965;71966;71967;77507;77508;77509;77510;77511;775…	IPI00126048;IPI00844784	26S proteasome non-ATPase regulatory subunit 13;26S proteasome regulatory subunit p40.5;26S proteasome regulatory subunit RPN9;26S proteasome regulatory subunit S11;Proteasome (Prosome, macropain) 26S subunit, non-ATPase, 13	Psmd13;mCG_22589	Isoform 1 of 26S proteasome non-ATPase regulatory subunit 13;Isoform 2 of 26S proteasome non-ATPase regulatory subunit 13	Q9WVJ2-1;Q9WVJ2;B2RT97;Q9WVJ2-2	7	8	8	8	8	7	8	8	8	8	6	6	7	42.809	376	1.5993e-24	19.9	22.3	22.3	22.3	22.3	19.9	22.3	22.3	22.3	22.3	17.6	17.8	20.2	461530	2044200	338760	216360	177140	146540	32354000	33205000	12498000	10741000	4229800	1549400	10324000	932310
420	5181;5182;5183;5184;5185;42153;42154;42155;42156;42157;58889;58890;58891;58892;58893;58894;58895;134631;134632;134633;134634;134635;134636;134637;134638;134639;134640;134641;134642;134643;134644;134645;134646;134647;134648;134649;134650;134651;134652;134653	IPI00126050;IPI00877288;IPI00652735	Hematopoietic lineage switch 2;Plasma glutamate carboxypeptidase;Aminopeptidase;Putative uncharacterized protein	Hls2;Pgcp	Isoform 1 of Plasma glutamate carboxypeptidase;Isoform 2 of Plasma glutamate carboxypeptidase;Putative uncharacterized protein	Q9WVJ3-1;Q9WVJ3;Q9R1I4;Q9WVJ3-2;Q3U496	2	2	2	4	2	1	3	4	3	4	1	0	1	51.813	470	9.6438e-25	6.8	6.8	4.7	11.9	4.7	1.9	7	11.9	7	11.9	1.9	0	1.9	87492	44109	93148	74733	28974	21811	15525000	17447000	10150000	4939200	1016200	0	189810	181140
421	49345;56183;56184;56185;56186;56187;56188;56189;56190;56191;56192;56193	IPI00126072	Synaptic vesicle membrane protein VAT-1 homolog;Putative uncharacterized protein;Vesicle amine transport protein 1 homolog (T californica);Vat1 protein	Vat1;Vat-1;mCG_20223;RP23-328K2.5-001	Synaptic vesicle membrane protein VAT-1 homolog	Q62465;Q3TXD3;Q3U331;Q499X4;Q5RKP0	1	1	1	1	1	0	1	1	1	2	0	1	1	43.096	406	2.8418e-06	2.2	2.2	2.2	2.2	2.2	0	2.2	2.2	2.2	6.2	0	2.2	2.2	23927	9230.1	7458.8	4362.7	3764.6	0	751670	514790	248000	1137700	0	54369	29328	25410
422	78976;78977;78978	IPI00473376;IPI00126126;IPI00875456;IPI00226686	Putative uncharacterized protein;Signal transducer and activator of transcription 2	Stat2	Putative uncharacterized protein;Isoform A of Signal transducer and activator of transcription 2;106 kDa protein;Isoform B of Signal transducer and activator of transcription 2	Q3U5W1;Q3UDU1;Q8CD97;Q9CW17;Q9QXJ2;Q9QZE4;Q9WVL2-1;Q9WVL2;Q9WVL2-2	0	0	0	0	0	0	1	1	0	1	0	0	0	106.33	931	0.0013751	0	0	0	0	0	0	1	1	0	1	0	0	0	0	0	0	0	0	0	3891300	173120	0	399430	0	0	0	0
423	54880;54881;54882;54883;54884;54885;54886;54887;54888;54889	IPI00126172	Ester hydrolase C11orf54 homolog		Ester hydrolase C11orf54 homolog	Q91V76	1	1	1	0	0	1	1	1	1	1	1	0	0	34.995	315	0.0014043	5.1	5.1	5.1	0	0	5.1	5.1	5.1	5.1	5.1	5.1	0	0	3480.5	1931.5	2874.3	0	0	948.08	456110	260940	82598	76010	43936	0	0	3350.2
424	46985;46986;53383;53384;53385;53386;53387;53388;53389;53390;53391;53392;53393;53394;53395;54037;54038;55337;55338;55339;55340;55341;55342;55343;55344;55345;57909;57910;57911;57912;57913;57914;57915;57916;57917;57918;57919;57920;57921;63795;63796;108344;108345;108346;108347;108348;108349;108350;108351;108352;108353;108354;108355;108356;108357;108358;108359;108360;108361;109046;109047;109048;109049…	IPI00126316	Carboxypeptidase A3;Mast cell carboxypeptidase A;Carboxypeptidase A3, mast cell;Putative uncharacterized protein	Cpa3;mCG_21886	Mast cell carboxypeptidase A	P15089;Q542E3	4	5	7	6	6	6	5	5	7	8	6	7	7	48.789	417	2.6739e-25	10.8	12.5	17.3	14.6	14.6	14.6	12.5	12.5	16.5	20.1	14.6	16.3	16.3	473590	236760	484940	325180	226330	345230	15500000	18656000	10628000	23835000	4891400	4122200	2935400	682800
425	72086;72087;76329;78811;79017;121710;121711;121712;121713;135271;135272;135273;135274;135275;135276;135277;135278;135279;135280;135281;135282	IPI00126340	Polyamine-modulated factor 1-binding protein 1;Sperm tail-associated protein;Polyamine modulated factor 1 binding protein 1;Putative uncharacterized protein	Pmfbp1;Stap;mCG_10186	Polyamine-modulated factor 1-binding protein 1	Q9WVQ0;B2RR67;Q8CEM3	2	2	1	2	1	2	2	1	3	2	1	1	1	119.4	1022	1.2637e-15	2	2	1.5	2.6	1.2	2.6	2	1.2	3.9	2.4	1.2	1.2	1.2	183340	69562	9825.3	31670	8032.1	20393	2584400	2068700	1533800	1642500	500710	129980	98273	61189
426	9374;9375;9376;9377;9378;9379;9380;9381;9382;9383;9384;9385;9386;29337;29338;29339;29340;29341;29342;29343;29344;29345;29346;29347;29772;29773;29774;29775;29776;29777;29778;29779;29780;29781;29782;29783;29784;35153;35154;35155;35156;35157;35158;35159;35160;35161;35162;35163;35164;35165;35166;35167;35168;35169;35170;35171;35172;58377;58378;58379;58380;58381;58382;58383;58384;58385;58386;58387;5838…	IPI00126400	Meiosis-specific nuclear structural protein 1	Mns1	Meiosis-specific nuclear structural protein 1	Q61884	13	13	15	14	15	17	12	17	16	16	16	15	14	60.235	491	9.9384e-74	27.9	27.9	31.8	29.7	31.8	36	25.9	34.6	33.6	34.6	33.2	30.3	28.1	971280	558690	750680	759370	281240	423410	31917000	58735000	27352000	11338000	16409000	4589000	1688700	613940
427	146;147;148;149;150;151;152;153;154;155;156;157;158;159;20508;20509;20510;20511;20512;20513;20514;20515;20516;20517;20518;20519;20520;27724;27725;27726;27727;27728;27729;27730;32151;32152;32153;32154;32155;32156;32157;32158;32159;32160;32161;32162;32163;32164;32165;32166;32167;32168;32169;32170;32171;32172;32173;32174;32175;35241;35242;35243;35244;35245;35246;35247;35248;35249;35250;35251;42313;4…	IPI00126635	Isocitrate dehydrogenase 3 (NAD+) beta;Tumor-related protein	Idh3b;mCG_9915;RP23-20A6.5-001	Tumor-related protein	Q91VA7	7	6	9	9	9	10	10	10	10	8	10	9	10	42.194	384	1.3438e-49	23.7	21.4	28.6	28.6	28.6	32.8	36.7	36.7	31.2	31.8	36.7	33.9	36.7	724870	223600	636160	895330	391550	586220	62393000	46227000	19691000	14625000	18208000	3621600	2298100	858010
428	88937;88938;88939;88940;88941;88942;88943;88944;88945;88946;88947	IPI00554870;IPI00126680	Glutathione S-transferase theta-2;GST class-theta-2;Glutathione S-transferase, theta 2;Glutathione S-transferase, theta 2, isoform CRA_a;Putative uncharacterized protein	Gstt2;mCG_3100	Glutathione S-transferase theta-2;glutathione S-transferase, theta 2	Q61133;Q91VB0	1	1	1	1	1	0	1	1	1	1	1	0	1	27.68	244	4.0303e-07	4.5	4.5	4.5	4.5	4.5	0	4.5	4.5	4.5	4.5	4.5	0	4.5	24021	12529	19912	23533	9935.5	0	2468000	2017900	468290	628810	348930	0	47784	23393
429	2600;2601;2602;2603;2604;2605;24156;24157;24158;24159;24160;24161;24162;24163;24164;24165;24166;24167;24168;56066;56067;56068;56069;56070;56071;56072;56073;56074;56075;56076;56077;56078;56079;56080;56081;56082;56083;56084;56085;56086;56087;102792;102793;102794;102795;102796;102797;127026;127027	IPI00126721	Growth hormone-inducible transmembrane protein	Ghitm	Growth hormone-inducible transmembrane protein	Q91VC9	3	2	2	2	2	2	4	4	5	4	3	2	3	37.275	346	4.7993e-09	8.1	4.6	4.6	4.6	4.6	4.6	8.1	8.1	11.3	9.5	7.8	4.6	8.1	257520	96469	173610	228830	114320	144240	23300000	28939000	11447000	8080600	5227100	1200100	833050	269580
430	14165;14166;14167;14168;14169;14170;14171;14172;14173;14174;14175;14176;14177;14178;14179;14180;14181;14182;14183;14184;14185;38295;38296;38297;38298;38299;38300;38301;38302;44288;44289;46558;46559;46560;46561;46562;46563;46564;46565;46566;46567;46568;46569;46570;104092;104093;104094;104095;104096;104097;104098;104099;104100;104101;104102;104103;104104;104105;104106;104107;104108;104109;104110;10…	IPI00126762	Casein kinase II subunit beta;Phosvitin	Ck2n;Csnk2b	Casein kinase II subunit beta	P67871	6	6	5	5	6	6	6	6	6	6	6	6	5	24.942	215	1.7291e-39	37.7	37.7	31.2	31.2	34.9	34.9	37.7	37.7	37.7	37.7	37.7	37.7	31.2	685750	364450	432400	664740	243050	484200	52694000	37838000	18628000	10741000	11053000	4117900	1607500	670600
431	20311;20312;20313;20314;45674;45675;45676;45677;45678;115835;115836;115837	IPI00126861	Protein-glutamine gamma-glutamyltransferase 2;Tissue transglutaminase;Transglutaminase C;Transglutaminase-2	Tgm2	Protein-glutamine gamma-glutamyltransferase 2	P21981	2	2	0	0	0	0	3	2	0	3	0	0	0	77.06	686	1.0149e-05	4.5	3.8	0	0	0	0	6	3.8	0	6	0	0	0	24544	8832.4	0	0	0	0	2425500	1218500	0	927530	0	0	0	24152
432	279;280;281;282;283;284;285;286;287;288;289;290;291;292;293;294;295;296;297;298;299;300;301;20026;20027;20028;20029;20030;20031;20032;20033;20034;20035;20036;20037;26582;26583;26584;26585;26586;26587;26588;26589;26590;26591;26592;26593;35632;35633;35634;35635;35636;35637;35638;35639;35640;35641;35642;35643;35644;35645;35646;35647;35648;35649;35650;35651;35652;35653;66451;66452;66453;66454;66455;6…	IPI00126917	MCG48927;Putative uncharacterized protein;RIKEN cDNA 1700071K01 gene	1700071K01Rik;mCG_48927	RIKEN cDNA 1700071K01 gene	Q3V2K0	3	2	3	3	2	3	2	2	3	2	2	2	1	29.494	271	1.6572e-55	37.3	24	37.3	37.3	33.9	33.9	31.4	33.9	37.3	31.4	31.4	30.3	29.9	111160	55086	89815	132570	33770	80288	8102900	9180500	4244100	2064400	2158300	905050	506290	102240
433	29505;29506;29507;29508;29509;29510;29511;29512;29513;29514;49631;49632;49633;49634;49635;49636;49637;49638;49639;49640;49641;49642;49643;62675;62676;62677;62678;62679;62680;62681;62682;62683;62684;62685;62686;62687;76465;76466;76467;76468;76469;76470;76471;76472;76473;76474	IPI00126982	Serine/threonine-protein kinase SSTK;Small serine/threonine kinase;Testis-specific serine/threonine-protein kinase 6	Sstk;Tssk6	Testis-specific serine/threonine-protein kinase 6	Q925K9	3	2	4	4	4	4	3	4	4	2	4	4	4	30.287	273	1.132e-12	10.6	7.7	14.7	14.7	14.7	14.7	11.7	14.7	14.7	7.7	14.7	14.7	14.7	131060	52308	146120	287760	139760	175580	9463000	8888400	4096900	1530500	3463000	811790	595370	167410
434	12167;12168;12169;12170;12171;12172;12173;12174;12175;12176;12177;12178;12179;79389	IPI00319369;IPI00127026	Putative uncharacterized protein;Transducin (Beta)-like 2;Transducin beta-like protein 2	Tbl2	Transducin (Beta)-like 2;Transducin beta-like protein 2	Q8CFY0;Q9CY49;Q9R099	1	1	1	1	1	1	1	1	2	1	1	1	1	49.583	442	0.00021089	2.5	2.5	2.5	2.5	2.5	2.5	2.5	2.5	5.4	2.5	2.5	2.5	2.5	12798	8588.4	9515.6	12449	4848	4974.5	773370	788880	770010	272760	318950	46779	33080	15698
435	3264;3265;32789;32790;32791;32792;32793;41961;41962;41963;41964;41965;41966;41967;41968;41969;41970;41971;41972;41973;41974;41975;41976;41977;41978;59445;59446;59447;59448;59449;59450;59451;59452;59453;59454;59455;85288;85289;85290;85291;85292;85293;85294;85295;85296;85297;85298;85299;85300;85301;111269;111270;111271;111272;111273;111274;111275;111276;111277;111278;118190;118191;118192;118193;118…	IPI00127050;IPI00881534;IPI00408727;IPI00881568;IPI00881722	Inorganic pyrophosphatase 2, mitochondrial;Pyrophosphate phospho-hydrolase 2	Ppa2	Isoform 1 of Inorganic pyrophosphatase 2, mitochondrial;38 kDa protein;Isoform 2 of Inorganic pyrophosphatase 2, mitochondrial;17 kDa protein	Q91VM9-1;Q91VM9;Q91VM9-2	7	4	6	7	5	7	5	8	6	6	5	6	6	38.114	330	1.2054e-19	23.9	11.2	21.2	23.9	15.2	23.9	17.3	27.9	20	20	16.1	20	20	283630	107230	103370	121370	47388	71984	8810900	11712000	4334500	3010300	1895800	1102100	508710	203810
436	34227;34228;34229;34230;34231;34232;34233;34234;34235;34236;34237;34238;34239;34240;34241;34242;59419;59420;59421;59422;59423;59424;59425;59426;59427;59428;59429;59430;59431;59432;115231;115232;115233;115234;115235;115236;115237;115238	IPI00127085;IPI00849927;IPI00122598;IPI00856537	60S ribosomal protein L10a;CSA-19;Neural precursor cell expressed developmentally down-regulated protein 6;Ribosomal protein L1	Nedd6;Nedd-6;Rpl10a;mCG_123122;mCG_18533;RP24-68J3.3-001	60S ribosomal protein L10a;ribosomal protein L10A;similar to ribosomal protein L10a	P53026;Q3U561;Q5XJF6;Q99JL6	3	2	1	3	2	2	1	2	2	3	3	3	3	24.916	217	2.5373e-05	11.1	7.4	3.7	11.1	7.4	7.4	3.7	7.4	7.4	11.1	11.1	11.1	11.1	59844	46108	31499	61767	9957.7	34700	1850100	2356300	567460	684570	1369500	472650	220210	50175
437	13268;13269;13270;13271;13272;13273;13274;13275;13276;13277;14434;14435;14436;14437;14438;14439;14440;14441;14442;14443;14444;14445;14446;14447;14448;14449;14450;14451;14452;14453;14454;14455;14456;14457;14458;14459;17980;17981;17982;17983;17984;17985;17986;17987;17988;17989;17990;17991;17992;17993;17994;17995;17996;17997;17998;17999;18000;18001;18002;18003;18004;18005;36297;36298;36299;36300;363…	IPI00127150;IPI00922986	Sp38;Zona pellucida-binding protein 1;Zona pellucida binding protein;Zona pellucida binding protein, isoform CRA_b;Zona pellucida binding protein, isoform CRA_a;Zpbp protein;Putative uncharacterized protein	Zpbp;Zpbp1;mCG_3995;RP23-446K7.1-001	Zona pellucida binding protein, isoform CRA_b;Zona pellucida binding protein, isoform CRA_a	Q62522;Q5NC84;B7ZP49;Q9CU06	10	12	12	14	14	13	8	10	11	11	14	14	13	44.852	408	4.7129e-203	29.4	35	31.6	35.3	35.3	33.3	24	30.4	28.4	29.4	35.3	35.3	32.6	6835600	4951800	4745900	10479000	4253000	6186700	573840000	537700000	201390000	147790000	135340000	44731000	22292000	6985900
438	20932;44217;44218;44219;44220;44221;44222;44223;84946;84947;84948;84949;113359;113360;113361;113362;113363	IPI00127172	ATP-dependent RNA helicase DDX1;DEAD box protein 1;Putative uncharacterized protein;DEAD (Asp-Glu-Ala-Asp) box polypeptide 1	Ddx1	ATP-dependent RNA helicase DDX1	Q91VR5;Q3V1Z7;Q8BKG1;Q922B8	3	1	2	0	0	0	1	2	3	4	1	0	0	82.499	740	1.1383e-15	5.4	1.8	3.6	0	0	0	2.4	4.2	5.4	7.8	2.4	0	0	46452	3919.1	10118	0	0	0	444920	668810	751770	561640	52956	0	0	24767
439	46860;46861;46862;46863;46864;46865;46866;46867;46868;46869;46870;46871;46872;52672;52673;52674;52675;52676;52677;52678;52679;52680;52681;52682;52683;127158;127159;133727;133728;133729;133730	IPI00127227;IPI00895535	3-oxoacyl-[acyl-carrier-protein] reductase;Carbonyl reductase family member 4;Quinone reductase CBR4	Cbr4	Carbonyl reductase family member 4	Q91VT4	2	2	2	3	2	3	1	3	3	3	3	2	2	25.414	236	1.3848e-07	8.5	8.5	8.5	12.3	8.5	12.3	5.1	12.7	12.7	12.7	12.7	8.5	8.5	136740	43597	56641	102290	41819	78529	6701800	7507700	2398300	2270500	1823000	393610	308580	152050
440	12237;12238;12239;12240;12241;12242;12243;12244;12245;18214;18215;18216;18217;18218;18219;18220;19283;19284;19285;19286;19287;19288;19289;19290;19291;19292;19293;19294;19295;19296;19297;19298;19299;19300;19301;19302;19303;19304;19305;19306;19307;19308;22275;22276;22277;22278;22279;22280;22281;22282;22283;22284;22285;27753;27754;27755;27756;27757;27758;27759;27760;27761;27762;27763;27764;27765;343…	IPI00127260	Acyl-coenzyme A thioesterase 10, mitochondrial;Mitochondrial 48 kDa acyl-CoA thioester hydrolase 2	Acot10	Acyl-coenzyme A thioesterase 10, mitochondrial	Q32MW3	1	0	0	1	0	0	2	0	1	0	2	1	1	50.552	439	3.3572e-82	32.8	28.9	30.8	31.2	29.2	30.8	32.6	29.2	27.3	27.3	36.2	30.5	27.1	13699	0	0	11225	0	0	1091100	0	95866	0	80325	57624	46925	13149
441	44483;44484;44485;44486;44487;44488;44489;44490;44491;44492;44493;44494;44495;65081;65082;65083;65084;65085;65086;65087;65088;65089;70723;70724;70725;70726;70727;70728;70729;70730;70731;70732;70733;70734;70735;70736;72025;75228;75229;75230;76193;76194;76195;76196;76197;76198;76199;76200;76201;76202;76203;121297;121298;121299;121300;121301;121302;121303;121304;121305;121306;121307;121308;121309	IPI00127379;IPI00850793;IPI00856984;IPI00857123;IPI00458252	T-complex protein 11;Testis-specific protein PBS13;Tcp11 protein;Putative uncharacterized protein	Tcp11;Tcp-11;RP23-31O23.4-001;RP23-31O23.4-002;RP23-31O23.4-004	t-complex protein 11 isoform 1;t-complex protein 11 isoform 2;T-complex protein 11	Q01755;B2KF25;Q5FWA2;Q9CVV7;B2KF24	3	4	4	5	5	5	4	3	5	5	7	5	5	62.136	567	9.1238e-28	4.8	6.5	6.5	10.1	8.5	10.1	7.2	5.3	8.5	8.5	13.6	8.5	8.5	109880	51858	72964	115230	45375	76655	6028600	6190600	2945100	2591300	3671000	750430	363900	131470
442	47492;47493;47494;47495;47496;47497;47498;47499;127834;127835;127836;127837;127838;127839;127840;127841;127842;127843	IPI00127415;IPI00849626;IPI00649841;IPI00515155;IPI00648014;IPI00674226;IPI00468717	Nucleolar phosphoprotein B23;Nucleolar protein NO38;Nucleophosmin;Numatrin;Putative uncharacterized protein;MCG68069;Nucleophosmin 1;Npm1 protein	Npm1;mCG_68069;RP23-323L8.2-001;RP23-323L8.2-003;RP23-323L8.2-006;RP23-323L8.2-002	Nucleophosmin;similar to Nucleophosmin;Nucleophosmin 1;Nucleophosmin 1;Putative uncharacterized protein;similar to Nucleophosmin 1 isoform 1;similar to Npm1 protein	Q61937;Q3U536;Q5SQB7;Q5U438;Q5BL09;Q5SQB5;Q5SQB0;Q3UDA7;Q8BSZ3;Q9DAY9	1	2	2	0	1	0	2	2	2	2	0	1	1	32.56	292	6.895e-05	4.5	7.5	7.5	0	3.1	0	7.5	7.5	7.5	7.5	0	4.5	3.1	50709	48791	33748	0	8577.3	0	3066700	3772500	1309500	2383400	0	153760	30709	89388
443	41553;41554;41555;41556;41557;41558;41559;106210;106211;106212;118894;118895;118896;133014;133015;133016;133017;133018;133019;133020;133021;133022;133023;133024;133025;133026;133027;133028;133029	IPI00379441;IPI00127417;IPI00408489	nm23-M2;Nucleoside diphosphate kinase B;P18;Nucleoside diphosphate kinase;Down syndrome cell adhesion molecule-like protein	Nme2;mCG_1461;RP23-378I13.2-001;Dscaml1	similar to nucleoside diphosphate kinase B;Nucleoside diphosphate kinase B;Down syndrome cell adhesion molecule-like protein (Fragment)	Q01768;B0LAA8;Q5NC82;Q8R4B4	0	0	1	0	0	0	1	0	1	0	0	0	0	20.503	181	3.3308e-43	14.4	14.4	19.3	9.4	0	0	26	21	19.3	21	9.4	0	0	0	0	32221	0	0	0	2020000	0	986870	0	0	0	0	0
444	24787;24788;24789;24790;24791;24792;24793;24794;24795;24796;24797;24798;24799;24800;24801;24802;24803;24804;24805;24806;24807;24808;24809;90967;90968;90969;90970;90971	IPI00127431;IPI00462641;IPI00849235;IPI00850553;IPI00553344	Activator of G-protein signaling 2;Dynein light chain Tctex-type 1;T-complex testis-specific protein 1;TCTEX-1;Tctex-1;Putative uncharacterized protein;Dynlt1 protein	Dynlt1;Tctel1;Tctex1;Tctex-1;Dynlt1c;100040531;Dynlt1f;Dynlt1b	Dynein light chain Tctex-type 1;Putative uncharacterized protein;similar to tctex-1 protein isoform 2;similar to tctex-1 protein isoform 3;Dynlt1 protein	P51807;A1E5T5;Q5M8S6;Q9DAS3;Q9CT63;Q5EBK8	1	2	1	0	1	1	2	2	1	1	2	2	1	12.483	113	3.5977e-87	14.2	35.4	14.2	0	14.2	14.2	35.4	35.4	14.2	14.2	35.4	35.4	14.2	145470	92543	132520	0	28430	18405	24861000	17685000	5386500	8104900	3602700	1593700	522630	161820
445	108954;108955;108956;108957;108958;122254;122255;122256;122257;134742;134743;134744;134745;134746;134747;134748;134749;134750;134751;134752;134753	IPI00127450;IPI00918242;IPI00918881;IPI00918085;IPI00918957;IPI00918633	Alpha-D-mannoside mannohydrolase;Alpha-mannosidase 2C1;Mannosidase alpha class 2C member 1;Cytosolic alpha-D-mannosidase;Mannosidase, alpha, class 2C, member 1;Putative uncharacterized protein;Man2c1 protein	Man2c1;mCG_141875	Alpha-mannosidase 2C1;115 kDa protein;Man2c1 protein;Putative uncharacterized protein	Q91W89;Q3ZCX9;Q8BWY6;Q80XU4;Q9CTD5;Q3TBQ3	2	2	1	1	1	1	3	2	1	3	3	1	0	115.69	1039	6.9224e-06	3.8	3.6	1.4	1.4	1.4	1.4	5.9	3.6	1.4	5.9	5.9	1.4	0	17716	5756.3	4161.4	3298.7	2427.5	4248.3	920870	1059900	120520	340790	250820	27362	0	14375
446	33762;33763;33764;37895;37896;37897;37898;37899;37900;37901;37902;37903;37904;37905;37906;37907;37908;37909;37910;37911;37912;37913;37914;37915;37916;69672;69673;69674;69675;69676;69677;86507;87331;87332;87333;87334;87335;87336	IPI00127495	Hexokinase domain-containing protein 1;Putative hexokinase HKDC1	Hkdc1	Putative hexokinase HKDC1	Q91W97	0	0	1	0	1	1	0	0	0	0	0	0	1	102.26	915	4.7599e-10	1.7	1.7	2.3	1.7	2.6	3.4	2.5	2.5	2.5	1.7	2.5	1	3.4	0	0	78234	0	15157	12175	0	0	0	0	0	0	108220	0
447	27097;27098;27099;27100;27101;27102;33137;33138;33139;33140;33141;33142;33143;33144;33145;33146;33147;33148;33149;46772;46773;46774;46775;57908;58163;58164;58165;58166;58167;58168;58169;58170;58171;58172;68365;68366;68367;68368;68369;68370;68371;68372;68373;68374;68375;68376;68377;80859;80860;80861;80862;80863;93029;93030;93031;93032;93033;93034;93035;93036;93037;93038;93039;93040;93041;111138;11…	IPI00127500;IPI00857271	Leucine-rich protein B7;Leucine-rich repeat-containing protein 23	Lrpb7;Lrrc23	Leucine-rich repeat-containing protein 23	O35125	5	5	9	6	5	7	8	7	8	6	7	7	6	39.292	340	4.6716e-21	19.7	19.7	30.6	22.6	19.7	25.3	28.2	25.9	27.6	22.9	25.3	25.3	22.6	119320	61456	153720	138990	46572	126720	14549000	11919000	5270800	3800100	3465400	860140	346140	177310
448	24657;24658;24659;24660;24661;24662;31919;31920;31921;31922;31923;31924;31925;31926;31927;31928;31929;31930;31931;31932;31933;31934;31935;31936;31937;31938;51936;51937;51938;51939;51940;51941;51942;51943;51944;51945;51946;51947;51948;51949;51950;51951;51952;51953;65698;65699;65700;65701;65702;65703;65704;65705;65706;65707;65708;65709;65710;65711;65712;65713;65714;65715;65716;65717;65718;65719;657…	IPI00127598;IPI00331463	ATPase inhibitor, mitochondrial;Inhibitor of F(1)F(o)-ATPase;ATPase inhibitory factor 1, isoform CRA_a;Putative uncharacterized protein;ATPase inhibitory factor 1;ATPase inhibitory factor 1, isoform CRA_b	Atpi;Atpif1;If1;mCG_16260;RP23-63D8.5-001	ATPase inhibitor, mitochondrial;ATPase inhibitory factor 1 precursor	O35143;Q8BTA7;Q9D879	7	5	2	4	5	3	6	5	6	7	6	8	8	12.145	106	2.9014e-25	31.1	27.4	9.4	19.8	27.4	19.8	23.6	23.6	23.6	31.1	23.6	31.1	31.1	1542500	889170	796860	1064000	350110	626450	70485000	55956000	24767000	28063000	20954000	12305000	6251600	1153400
449	27731;27732;27733;27734;27735;27736;27737;27738;27739;27740;37981;37982;37983;37984;37985;37986;37987;37988;37989;37990;37991;37992;37993;37994;54049;54050;54051;54052;54053;54054;54055;98667;98668;98669;98670;98671;98672;98673;98674;98675;98676;98677;98678;98679;106305;106306;106307;106308;106309;106310;106311	IPI00127653	arMEP24;Epididymal secretory glutathione peroxidase;Epididymis-specific glutathione peroxidase-like protein;Glutathione peroxidase 5;Major androgen-regulated protein;Glutathione peroxidase;Putative uncharacterized protein	Gpx5;mCG_22123	Epididymal secretory glutathione peroxidase	P21765;Q496Q2;Q8CC60;Q8CDQ5	4	3	4	1	3	3	2	1	3	4	4	2	3	27.138	237	2.3205e-11	22.4	19	22.4	11	16.9	16.9	13.5	11	16.9	22.4	22.4	16.5	19	1741100	82702	87076	19228	54702	85046	2521700	862450	1090100	3494300	2969400	590470	241610	1726500
450	19447;19448;19449;19450;19451;19452;19453;19454;19455	IPI00223371;IPI00127763;IPI00223372;IPI00918886;IPI00857422;IPI00856660;IPI00857136	Coactivator of activating protein 1 and estrogen receptors;RNA-binding motif protein 39;RNA-binding protein 39;RNA-binding region-containing protein 2;Transcription coactivator CAPER;Putative uncharacterized protein;RNA binding motif protein 39;RNA binding motif protein 39, isoform CRA_b;Rbm39 protein	Caper;Rbm39;Rnpc2;mCG_5242;RP23-107C23.3-001;RP23-107C23.3-003;RP23-107C23.3-019;RP23-107C23.3-020;RP23-107C23.3-021	RNA binding motif protein 39;Isoform 1 of RNA-binding protein 39;RNA binding motif protein 39;47 kDa protein;RNA binding motif protein 39;RNA binding motif protein 39;RNA binding motif protein 39	Q8VH51-2;Q8VH51;Q5RJI0;Q8VH51-1;Q8VH51-3;Q0VGU9;Q3U313;Q3UXT6;Q3UZ51;A6QRH4;B7ZD61;B7ZD63	1	1	1	0	0	0	1	1	1	1	1	1	0	59.406	530	0.011683	2.1	2.1	2.1	0	0	0	2.1	2.1	2.1	2.1	2.1	2.1	0	5498.2	1963.3	1617.2	0	0	0	265120	247770	94131	91544	66815	19458	0	5073.4
451	1368;1369;1370;1371;1372;1373;1374;17034;17035;17036;17037;17038;17039;17040;17041;17042;17043;17044;17045;17046;17047;17048;17049;17050;17051;17052;17053;17054;17055;17056;17057;17058;31807;31808;31809;31810;31811;31812;31813;31814;31815;31816;31817;31818;31819;41160;41161;41162;41163;41164;46679;46680;46681;46682;46683;46684;46685;46686;46687;46688;46689;46690;76165;76166;76167;76168;76169;7617…	IPI00127841;IPI00458351;IPI00462250;IPI00658303;IPI00663219	Adenine nucleotide translocator 2;ADP,ATP carrier protein 2;ADP/ATP translocase 2;Solute carrier family 25 member 5;MCG11560;Putative uncharacterized protein;Solute carrier family 25, member 5	Ant2;Slc25a5;mCG_11560;RP23-286I5.1-001	ADP/ATP translocase 2;Solute carrier family 25 member 5;similar to adenine nucleotide translocase;similar to adenine nucleotide translocase isoform 1	P51881;Q545A2;B0LAB5	4	3	3	2	2	2	3	4	4	3	2	3	2	32.931	298	1.3417e-19	27.9	22.5	15.8	15.1	15.1	15.1	19.8	21.8	27.9	24.8	15.1	22.1	15.1	1062200	177790	49383	61686	35856	42706	8831500	6158300	4508100	5543600	1689300	549570	485980	724800
452	51158;51159;51160;51363;51364;51365;51366;51367;51368;86567;86568;86569;86570;139328;139329;139330;139331;139332;139333;139334;139335;139336;139337;139338;139339	IPI00127942	Actin-depolymerizing factor;Destrin;Sid 23;Destrin, isoform CRA_a;Dstn protein	Dsn;Dstn;Sid23;mCG_11495;RP23-77A2.1-001	Destrin	Q9R0P5;Q4FK36	3	1	1	1	2	0	1	3	1	3	2	2	1	18.521	165	1.804e-06	20	6.7	10.9	10.9	16.4	0	6.7	20	6.7	20	16.4	12.1	6.7	337320	23433	13894	14118	21652	0	4781500	5520300	966670	2314100	1570600	685330	111610	287840
453	63944;63945;63946;63947;63948;63949;63950;63951;63952;63953;63954;63955;72859;72860;72861;72862;72863;72864;72865;72866;72867;72868;72869;72870;72871;134432;134433;134434;134435;134436;134437;134438;134439;134440;134441;134442;134443;134444;141322;141323;141324;141325;141326;141327;141328;141329;141330;141331;141332;141333;141334;141335;141336;141337;141338;141339;141340;141341;141342;141343;1413…	IPI00127974;IPI00759863	Membrane cofactor protein;CD46 antigen, complement regulatory protein	Cd46;Mcp	Isoform 1 of Membrane cofactor protein;Isoform 2 of Membrane cofactor protein	O88174-1;O88174;B2RWQ6;O88174-2	4	4	4	4	4	3	4	3	4	3	4	3	4	40.881	365	2.1863e-22	12.6	12.6	12.6	12.6	12.6	10.4	12.6	10.4	12.6	10.4	12.6	10.4	12.6	672960	431480	484780	591480	286700	378430	50216000	34484000	16354000	9411900	10934000	3690800	1804400	641340
454	51022;51023;51024;51025;51026;51027;51028;51029	IPI00127983;IPI00223492;IPI00885547	Membrane protein p24A;Sid 394;Transmembrane emp24 domain-containing protein 2;Transmembrane emp24 domain trafficking protein 2;Transmembrane emp24 domain trafficking protein 2, isoform CRA_b;Putative uncharacterized protein	Rnp24;Sid394;Tmed2;mCG_17129	Transmembrane emp24 domain-containing protein 2;Putative uncharacterized protein;Putative uncharacterized protein	Q9R0Q3;A2RS53;Q8C1Z9;Q8BPI2;Q3THL1;Q3U9H7	1	1	1	0	1	0	1	0	1	1	0	1	0	22.705	201	0.0063638	4.5	4.5	4.5	0	4.5	0	4.5	0	4.5	4.5	0	4.5	0	183560	16629	19437	0	9044.5	0	1490900	0	887420	1409500	0	218870	0	195750
455	23581;23582;23583;23584;23585;23586;23587;23588;52772;52773;52774;52775;52776;52777;52778;52779;52780;52781;52782;52783;52784;65482;65483;81459;81460;81461;81462;81463;81464;81465;81466;81467;81468;109285;109286;109287;109288;109289;109290;109291;109292;109293;109294;109295;109296;109297	IPI00127989;IPI00830960	Cytosolic prostaglandin E2 synthase;Hsp90 co-chaperone;Progesterone receptor complex p23;Prostaglandin E synthase 3;Sid 3177;Telomerase-binding protein p23;Putative uncharacterized protein	Ptges3;Sid3177;Tebp	Prostaglandin E synthase 3;15 kDa protein	Q9R0Q7;Q3TJG6;Q9CRH1	3	4	4	4	4	4	3	2	3	2	4	5	3	18.721	160	3.4795e-80	24.4	32.5	32.5	32.5	32.5	32.5	23.1	15	23.1	15	29.4	38.8	24.4	268720	203940	312480	199780	79823	168640	17879000	14839000	8333600	5038800	3362900	1754400	432980	351410
456	72535;72536;72537;72538;72539;87310;87311;87312;87313;87314;87315;87316;87317;87318;87319;87320;87321;87322;113873;113874;113875;113876;113877;113878;113879;113880;113881;113882;113883	IPI00127993	OAZ-t;Ornithine decarboxylase antizyme 3;Ornithine decarboxylase	Oaz3;OAZ-t	ornithine decarboxylase antizyme 3	Q9R109;Q54A78	1	1	2	3	3	3	3	3	2	2	2	2	2	28.228	243	6.174e-06	2.9	2.9	7.8	14	14	14	14	14	7.8	7.8	7.8	7.8	7.8	229430	160370	334090	1654100	576420	1018700	13781000	11746000	7661900	3755300	16193000	3929700	2553100	314280
457	8309;8310;8311;8312;8313;8314;8315;8316;8317;8318;8319;8320;8321;8322;8323;8324;8325;33029;33030;33031;33032;33033;33034;33035;33036;33037;33038;33039;33040;33041;48122;48123;48124;48125;48126;48127;48128;48129;48130;48131;48132;48133;48134;55879;55880;55881;55882;55883;55884;55885;55886;55887;55888;55889;55890;55891;55892;55893;58427;58428;58429;58430;76216;76217;76218;76219;76220;76221;76222;76…	IPI00128023;IPI00830766;IPI00830872	Complex I-49kD;NADH dehydrogenase [ubiquinone] iron-sulfur protein 2, mitochondrial;NADH-ubiquinone oxidoreductase 49 kDa subunit	Ndufs2	NADH dehydrogenase [ubiquinone] iron-sulfur protein 2, mitochondrial;50 kDa protein;Protein	Q91WD5	8	8	9	9	8	9	9	10	10	8	9	10	9	52.625	463	6.4608e-52	19	18.1	20.7	20.7	19	20.7	20.1	22.5	22.5	19	20.7	22.5	20.7	1149500	391910	663080	1025700	323730	658970	56454000	46392000	19710000	11758000	13888000	6675200	2763700	1090100
458	12738;12739;12740;12741;78542;78543;78544;78545;78546;78547;78548;78549	IPI00930771;IPI00128040	Putative uncharacterized protein;HtrA serine peptidase 1;HtrA serine peptidase 1, isoform CRA_b;Insulin-like growth factor binding protein 5 protease;Serine protease 11;Serine protease HTRA1	Htra1;Prss11;mCG_1607;Htra	HtrA serine peptidase 1 precursor;Serine protease HTRA1	Q8BN04;Q8BN05;Q91WS3;Q9QZK6;Q9R118	2	1	2	1	1	1	0	1	2	0	1	0	0	51.213	480	0.0004027	4.2	2.5	4.2	1.7	1.7	1.7	0	1.7	4.2	0	1.7	0	0	45425	9256.3	15355	11379	4899.1	9529.4	0	0	673460	0	199360	0	0	29049
459	3221;3222;3223;3224;3225;42451;42452;42453;42454;42455;42456;42457;42458;42459;42460;42461;42462;42463;42464;42465;57894;57895;57896;57897;57898;57899;57900;57901;57902;57903;57904;57905;57906;57907;58458;58459;58460;58461;58462;58463;58464;58465;58466;58467;58468;58469;58470;58471;66901;66902;66903;66904;66905;66906;66907;66908;66909;66910;66911;66912;66913;72244;72245;72246;72247;72248;72249;72…	IPI00750256;IPI00128209;IPI00752998	Adenylate kinase isoenzyme 1;ATP-AMP transphosphorylase 1;Myokinase	Ak1	Isoform 2 of Adenylate kinase isoenzyme 1;Isoform 1 of Adenylate kinase isoenzyme 1	Q9R0Y5-2;Q9R0Y5;Q9R0Y5-1	11	12	12	12	10	11	14	15	13	14	14	11	10	23.116	210	2.0104e-215	46.2	50.5	55.7	55.7	39.5	49	56.2	60.5	44.3	60.5	56.2	43.8	39.5	4307600	2564600	4104800	1741500	1090700	1332100	470100000	350340000	134320000	102890000	26403000	12361000	7396400	4832600
460	7968;7969;7970;7971;7972;7973;7974;7975;7976;7977;7978;7979;7980;7981;7982;7983;7984;7985;14254;14255;14256;14257;14258;14259;50532;50533;50534;50535;50536;50537;82337;82338;82339;82340;82341;82342;82343;82344;82345;82346;100334;100335;100336;100337;100338;102361;129894;129895;129896;129897;129898;129899;129900;129901;129902;129903	IPI00128249;CON__P12763	Alpha-2-HS-glycoprotein;Countertrypin;Fetuin-A;Alpha 2-Heremans-Schmid-glycoprotein;Putative uncharacterized protein;Alpha-2-HS-glycoprotein, isoform CRA_a	Ahsg;Fetua;mCG_128255	Alpha-2-HS-glycoprotein	P29699;O35399;Q3TIU3;Q3UEK5;Q3UEK9	2	4	3	0	2	1	7	6	5	6	4	4	4	37.325	345	3.6914e-86	9.9	16.5	11.6	0	6.7	1.7	27	24.6	19.7	24.6	13.6	20.9	13.6	86889	104540	101120	0	79605	62702	47226000	40021000	6848200	15976000	1700200	1732800	1167400	159970
461	23247;23248;23249;23250;23251;23252;23253;23254;23255;23256;68156;68157;68158;68159;68160;68161;68162;68163;68164;68165;68166;68167;68168	IPI00128261	Complex III subunit 3;Complex III subunit III;Cytochrome b;Cytochrome b-c1 complex subunit 3;Ubiquinol-cytochrome-c reductase complex cytochrome b subunit	Cob;Cytb;Mtcyb;Mt-Cyb;mt-Cytb;CYTB;cytb	Cytochrome b	P00158;A3R3Q8;A8DUR3;A8DUS7;A8DUU6;B0LAD5;B1P8W3;B3Y998;C4PAV8;Q36290;Q3V2F9;Q3V2T7;Q5VI45;Q71EJ7;Q71EK1;Q71EK3;Q7JCZ3;Q85PJ1;Q9TDS6;Q9TET3	2	2	2	2	2	1	1	1	2	2	2	1	2	43.209	381	3.4378e-06	4.2	4.2	4.2	4.2	4.2	1.8	1.8	1.8	4.2	4.2	4.2	1.8	4.2	276190	172780	279450	399970	158860	36364	3782500	3216600	6021800	2975900	6288900	215490	672650	218570
462	5257;5258;5259;5260;5261;5262;5263;5264;5265;5266;5267;5268;5269;5270;29297;46455;46456;46457;46458;46459;46460;46461;46462;46463;82613;82614;82615;82616;82617;82618;82619;82620;82621;82622;82623;82624;82625;82626;82627;82628;82629;82630;82631;82632;91520;91521;91522;91523;91524;91525;91526;91527;91528;91529;91603;91604;91605;91606;91607;91608;91609;91610;91611;91612;91613;91614;98602;98603;98604…	IPI00128278	Axonemal beta dynein heavy chain 5;Ciliary dynein heavy chain 5;Dynein heavy chain 5, axonemal;MKIAA1603 protein;Putative uncharacterized protein	Dnah5;Dnahc5;mKIAA1603	Dynein heavy chain 5, axonemal	Q8VHE6;Q5DTW4;Q8BZM5	0	0	0	0	0	0	0	1	0	0	0	0	0	527.5	4621	5.6971e-38	1.2	1.9	1.8	2	1.6	2	1.6	1.6	2	1.8	1.7	1.4	1.7	0	0	0	0	0	0	0	0	0	0	0	0	0	0
463	20177;20178;20179;20180;20181;20182;20183;29731;29732;29733;29734;71782;71783;71784;71785;71786;71787;71788;71789;71790;71791;71792;71793;79038;79039;79040;79041;79189;79190;79191;79192;79193;86878	IPI00128342;IPI00844683;IPI00653481;IPI00875044	Coiled-coil domain-containing protein 65;Testis development protein NYD-SP28	Ccdc65	Isoform 1 of Coiled-coil domain-containing protein 65	Q8VHI7-1;Q8VHI7	1	1	1	2	4	4	3	3	6	1	2	1	3	58.169	493	2.143e-12	2.2	2.2	2.2	5.1	8.7	8.9	8.1	6.9	13.6	1.8	5.3	2.2	6.9	4097.2	3042.6	2893.2	15365	26980	47563	2497800	3528600	2141800	248640	373550	12279	106610	26304
464	34289;34290;34291;34292;34293;34294;34295;34296;34297;34298;58214;58215;58216;58217;58218;58219;58220;58221;58222;58223;58224;58225;58226;62915;62916;62917;62918;62919;62920;62921;62922;62923;62924;62925;62926;62927;62928;62929;62930;62931;62932;62933;62934;62935;62936;62937;62938;62939;99829;99830;99831;99832;99833;99834;99835;99836;99837;119588;119589;119590;119591;119592;119593;119594;119595;1…	IPI00128345;IPI00673568;IPI00674389;IPI00886222	Complex I-13kD-A;NADH dehydrogenase [ubiquinone] iron-sulfur protein 6, mitochondrial;NADH-ubiquinone oxidoreductase 13 kDa-A subunit	Ip13;Ndufs6	NADH dehydrogenase [ubiquinone] iron-sulfur protein 6, mitochondrial;similar to NADH dehydrogenase (ubiquinone) Fe-S protein 6;similar to NADH dehydrogenase (ubiquinone) Fe-S protein 6;11 kDa protein	P52503	5	6	7	6	6	5	7	7	6	5	7	6	7	13.02	116	1.6614e-51	60.3	62.1	62.1	60.3	60.3	60.3	62.1	62.1	62.1	62.1	62.1	62.1	62.1	580550	298610	541490	495310	261450	355780	40068000	42716000	21107000	11295000	12526000	3690500	1883600	627570
465	7749;7750;7751;7752;7753;7754;7755;7756;7757;7758;7759;7760;7761;7762;7763;7764;7765;7766;7767;7768;7769;7770;7771;38485;38486;38487;38488;38489;38490;38491;38492;38493;38494;38495;38496;38497;38498;38499;38500;38501;38502;38503;38504;38505;45890;45891;45892;45893;45894;45895;45896;45897;45898;45899;45900;45901;45902;45903;45904;45905;45906;45907;45908;45909;45910;45911;45912;45913;45914;45915;45…	IPI00128346	CDGSH iron sulfur domain-containing protein 1;MitoNEET	Cisd1;D10Ertd214e;Zcd1	CDGSH iron sulfur domain-containing protein 1	Q91WS0	4	5	6	6	6	6	6	6	6	5	6	6	6	12.097	108	7.1573e-88	42.6	51.9	52.8	52.8	52.8	52.8	52.8	52.8	52.8	51.9	52.8	52.8	52.8	2771800	1299000	2183100	2734600	1024500	2139700	182520000	161770000	74382000	41120000	49657000	13249000	8123100	3027400
466	25179;25180;25181;25182;25183;25184;25185;25186;69874;69875;69876;69877;69878;69879;69880;69881;69882;69883;69884;69885	IPI00128368;IPI00880816	Coiled-coil domain-containing protein 114	Ccdc114	Coiled-coil domain-containing protein 114;24 kDa protein	Q3UX62	1	1	1	2	1	1	2	2	2	1	2	1	2	74.119	658	1.9714e-11	2.4	2.4	2.4	4.3	2.4	2.4	4.3	4.3	4.3	2.4	4.3	1.8	4.3	21809	14234	13092	51541	16331	11920	3743000	3767000	1459400	471300	887960	404910	150920	30841
467	28559;28560;28561;28562;28563;28564;28565;28566;28567;28568;33455;33456;33457;33458;33459;33460;33461;33462;41472;41473;41474;41475;41476;41477	IPI00128498;IPI00788456;IPI00111387	Mast cell protease 4;MSMCP;Myonase;Serosal mast cell protease;Mast cell protease 4, isoform CRA_a;Putative uncharacterized protein	Mcpt4;mCG_130832	Mast cell protease 4;mast cell protease 4 precursor	P21812;Q3UN88	3	2	3	2	3	0	2	1	0	3	0	2	2	27.203	246	1.0373e-08	14.6	10.2	14.6	9.8	14.6	0	9.8	5.3	0	14.6	0	10.2	10.2	249210	142280	435620	57999	178230	0	3201000	634520	0	8282800	0	1290700	744420	215970
468	101625;101626;101627;101628;101629;101630;101631;101632;104529;104530	IPI00128526;IPI00885575;IPI00885448	Centromere protein A;Histone H3-like centromeric protein A	Cenpa	Histone H3-like centromeric protein A;5 kDa protein;4 kDa protein	O35216	1	0	0	0	1	0	1	1	1	0	2	2	1	15.509	134	5.8837e-07	8.2	0	0	0	8.2	0	8.2	8.2	8.2	0	16.4	16.4	8.2	15094	0	0	0	8702.6	0	1244400	1182900	274230	0	1169300	177870	16706	16819
469	58252;58253;58254;78674;78675;78676;78677;78678;78679;78680;78681;78682;78683;78684;116067;116068;116069;116070;116071;116072;116073;116074;116075;116076;116077;116078;116079;116080;116081;116082;116083;116084;116085;116086;116087;116088	IPI00381291;IPI00128564;IPI00230569;IPI00230570;IPI00345779;IPI00856222	26S proteasome non-ATPase regulatory subunit 4;26S proteasome regulatory subunit RPN10;26S proteasome regulatory subunit S5A;Multiubiquitin chain-binding protein;Putative uncharacterized protein	Mcb1;Psmd4	Isoform Rpn10B of 26S proteasome non-ATPase regulatory subunit 4;Isoform Rpn10A of 26S proteasome non-ATPase regulatory subunit 4;Isoform Rpn10C of 26S proteasome non-ATPase regulatory subunit 4;Isoform Rpn10D of 26S proteasome non-ATPase regulatory subuni	O35226-2;O35226;Q3ULG4;O35226-1;Q9CY29;O35226-3;O35226-4;O35226-5	2	2	3	3	2	3	4	4	3	3	3	2	2	41.046	379	2.2413e-47	8.7	4.7	8.7	8.7	4.7	8.7	13.5	13.5	8.7	8.7	13.5	8.7	8.7	53065	79217	74691	70006	16265	38481	12637000	10548000	3434200	2271700	1898500	390980	91339	69861
470	58475;58476;58477;58478;58479;58480;58481;58482;58483;58484;58485;58486	IPI00128607	Mast cell protease 3	Mcpt3	Mast cell protease 3 (Fragment)	P21843	1	0	1	1	1	1	1	1	1	1	1	1	1	2.3277	21	0.0082921	38.1	0	38.1	38.1	38.1	38.1	38.1	38.1	38.1	38.1	38.1	38.1	38.1	109980	0	86761	72695	70550	64553	2184500	2466100	1149600	2060400	781410	411240	300160	107900
471	21591;21592;21593;92646;98537;98538;98539;98540;98541;98542;98543;98544;98545;98546;98547;98548;98549;98550;98551	IPI00128621	Beta-defensin 23;Defensin beta 23;MCG51783	Defb23;EG629114;mCG_51783;RP23-453K8.7-001	MCG51783	Q30KP0	2	1	1	2	2	2	1	1	1	1	1	1	1	18.486	166	1.8189e-07	20.5	9.6	9.6	18.1	18.1	18.1	9.6	9.6	9.6	9.6	9.6	9.6	9.6	201220	4777	6059.5	124950	12371	58768	1282500	1319800	289800	141650	365120	51733	32487	314450
472	68239;68240;68241;68242;68243;68244;72371;72372;72373;72374;72375;72376;72377;72378;72379;72380;72381	IPI00128741;IPI00776042;IPI00776086	Caltractin isoform 1;Centrin-2;Centrin 2	Calt;Cetn2;RP23-307G22.3-003	Centrin-2;19 kDa protein;Centrin 2	Q9R1K9;B1AUQ7	0	1	1	1	1	1	0	0	0	0	1	0	0	19.796	172	0.01028	5.2	11	11	11	11	11	5.2	5.2	5.2	0	5.8	5.2	5.2	0	91249	121440	123600	63963	104440	0	0	0	0	1674300	0	0	0
473	4837;4838;4839;4840;4841;4842;4843;4844;4845;4846;4847;38460;38461;38462;38463;38464;38465;38466;38467;38468;38469;38470;38471;47713;47714;47715;47716;47717;47718;47719;47720;47721;47722;47723;47724;47725;117355;117356;117357;117358;117359;117360;117361;117362;117363	IPI00128873;IPI00453658;IPI00830896;IPI00830295;IPI00830396;IPI00830279	Nitrilase homolog 1;Nitrilase 1	Nit1	Nitrilase 1;Isoform 1 of Nitrilase homolog 1;32 kDa protein;26 kDa protein;15 kDa protein	Q8VDK1-2;Q8VDK1;Q9R1N4;Q8VDK1-1	3	3	4	3	3	3	4	3	3	4	4	3	4	35.705	323	9.5785e-23	11.1	9.9	13.3	10.5	8.4	8.4	13.3	9.9	9.9	13.3	13.3	9.9	13.3	192080	40836	112470	92290	48203	59547	9151200	4303200	1897900	2623500	1445000	318700	218740	123870
474	58867;58868;58869;58870;58871;58872;58873;58874;60458;60459;60460;60461;60462;60463;60464;60465;60466;60467	IPI00128904;IPI00411074;IPI00127707;IPI00221799;IPI00411075;IPI00221796;IPI00473425	Alpha-CP1;Heterogeneous nuclear ribonucleoprotein E1;Poly(rC)-binding protein 1;Alpha-CP3;Poly(rC)-binding protein 3;Alpha-CP2;CTBP;Poly(rC)-binding protein 2;Putative heterogeneous nuclear ribonucleoprotein X;Poly(RC) binding protein 2;Putative uncharacterized protein;Pcbp3 protein	Pcbp1;Pcbp3;Cbp;Hnrnpx;Hnrpx;Pcbp2	Poly(rC)-binding protein 1;poly(rC) binding protein 3;Isoform 1 of Poly(rC)-binding protein 2;Isoform 3 of Poly(rC)-binding protein 2;Isoform 2 of Poly(rC)-binding protein 3;Isoform 2 of Poly(rC)-binding protein 2;Pcbp3 protein	P60335;P57722-1;P57722;Q61990-1;Q61990;B2M1R7;Q3TF69;Q61990-3;P57722-2;Q61990-2;Q3TT81;Q3V486;Q8CFQ6	2	1	2	0	1	1	2	2	1	2	2	1	1	37.497	356	2.53e-05	6.7	3.7	6.7	0	3.1	3.1	6.7	6.7	3.7	6.7	6.7	3.1	3.1	61959	4636.8	33791	0	15200	17280	2508100	2716400	54481	1246600	624260	255880	105790	47462
475	95669;95670;95671;95672;95673;95674;95675;95676;95677;95678;95679;95680;95681;95682;95683;95684;95685;95686;95687;95688;95689;95690;130683;130684;130685;130686;130687;130688;130689;130690;130691;130692;130693;130694;130695;144534;144535;144536;144537;144538;144539;144540;144541;144542	IPI00128945	Macropain subunit C7-I;Multicatalytic endopeptidase complex subunit C7-I;Proteasome component C7-I;Proteasome subunit beta type-2;Proteasome subunit beta type	Psmb2;mCG_10897;RP23-120H2.2-001	Proteasome subunit beta type-2	Q9R1P3;A2A882;Q8BJX0	3	3	3	3	3	3	3	2	3	2	3	2	2	22.906	201	1.4374e-15	15.4	15.4	15.4	15.4	15.4	15.4	15.4	11.4	15.4	11.4	15.4	11.4	11.4	214870	192620	214830	168950	130820	125810	17395000	10074000	5224700	5021200	3398200	548950	524400	187070
476	8356;8357;8358;8359;8360;8361;8362;8363;8364;93753;93754	IPI00129120	Protein AF1q;Myeloid/lymphoid or mixed-lineage leukemia (Trithorax homolog, Drosophila); translocated to, 11, isoform CRA_a;Putative uncharacterized protein	Af1q;Mllt11;mCG_13708	Protein AF1q	P97783;Q543U0	1	1	1	0	0	0	1	2	1	1	1	1	1	10.029	90	0.00025903	15.6	15.6	15.6	0	0	0	15.6	34.4	15.6	15.6	18.9	15.6	15.6	20212	6181.7	9803.5	0	0	0	1059300	1438800	191650	290790	5295.1	21128	18668	16235
477	34324;34325;34326;34327;34328;34329;83332;83333;83334;83335;83336;83337;83338;108453;108454;108455;108456;108457;108458;108459;108460;108461;108462;133966;133967;133968;133969;133970;133971	IPI00129186	Epididymal secretory protein E1;Niemann Pick type C2 protein homolog;Putative uncharacterized protein	Npc2	Epididymal secretory protein E1	Q9Z0J0;Q3TXQ4;Q3U3C2;Q3U8F7	3	2	4	0	1	0	4	3	4	4	1	1	1	16.442	149	6.3179e-54	18.1	10.1	28.9	0	8.1	0	28.9	20.8	28.9	28.9	6	6	6	197100	129950	163150	0	6513.2	0	13962000	2377800	8829500	12366000	203170	123950	102390	330770
478	3837;3838;3839;3840;3841;3842;3843;3844;3845;3846;3847;3848;26206;34358;34359;34360;34361;34362;34363;34364;34365;34366;34367;34368;34369;34370;38149;38150;38151;38152;38153;38154;38155;38156;38157;38158;38159;38160;48536;48537;48538;48539;48540;48541;48542;48543;48544;48545;48546;48547;48548;68418;68419;68420;68421;73614;73615;73616;73617;73618;73619;73620;73621;73622;73623;73624;73625;77655;776…	IPI00129199	Protein IIIG9;Uncharacterized protein C11orf66 homolog		Uncharacterized protein C11orf66 homolog	Q148A4	12	10	13	13	14	13	13	12	13	12	13	11	13	47.809	427	4.49e-75	37.9	32.8	44.5	44.5	46.4	41.7	41	39.1	41.7	37.9	41.7	37.2	41.7	515730	236440	455520	508740	211380	350170	39222000	28699000	12790000	8144200	10919000	3160100	1713900	477100
479	15563;15564;15565;15566;15567;15568;15569;15570;15571;15572;15573;29177;29178;29179;29180;29181;29182;29183;29184;29185;29186;29187;29188;29189;56474;56475;56476;56477;56478;56479;56480;56481;56482;56483;56484;56485;56486;56487;56488;56489;56490;56491;56492;56493;56494;56495;56496;56497;56498;56499;79360;81734;81735;81736;81737;81738;81739;81740;81741;81742;81743;81744;99383;99384;99385;99386;104…	IPI00129319	Protein phosphatase 1 regulatory subunit 22;Protein phosphatase 1 regulatory subunit 7	Ppp1r7;Sds22	Protein phosphatase 1 regulatory subunit 7	Q3UM45	7	8	7	4	6	6	9	9	8	10	2	3	6	41.291	361	9.0878e-27	20.2	22.7	18.8	10.8	16.3	17.7	21.3	27.7	20.2	25.2	5.8	8.9	18	280980	179050	304720	52466	44405	39256	35350000	23466000	9819000	12790000	593150	284910	388900	233290
480	21594;21595;21596;21597;21598;21599;21600;21601;21602;93942;93943;93944;93945;93946;93947;93948;93949;93950;93951;93952;93953;93954;93955	IPI00129323;IPI00346575;IPI00474970;IPI00221826;IPI00649438	Pre-mRNA-splicing factor SRP20;Protein X16;Splicing factor, arginine/serine-rich 3;MCG21131, isoform CRA_d;Splicing factor, arginine/serine-rich 3 (SRp20);Putative uncharacterized protein;MCG21131, isoform CRA_a;MCG21910;Novel protein similar to splicing factor, arginine/serine-rich 3 (SRp20) Sfrs3	Sfrs3;Srp20;X16;mCG_21131;RP23-73N16.4-001;mCG_21910;OTTMUSG00000006392;RP23-438D7.4-001	Isoform Long of Splicing factor, arginine/serine-rich 3;similar to splicing factor, arginine/serine-rich 3;similar to MGC89287 protein;Isoform Short of Splicing factor, arginine/serine-rich 3;MCG21910	P84104-1;P84104;B2KF41;Q9D6W4;P84104-2;Q3U781;A2A4X6	1	1	1	0	0	0	1	1	1	1	0	1	1	19.329	164	5.3858e-06	13.4	13.4	13.4	8.5	8.5	8.5	13.4	13.4	13.4	13.4	8.5	13.4	13.4	94410	41165	26270	15389	7331.7	11771	2351300	2423700	1091000	2028400	436620	195990	110030	84039
481	12204;12205;12206;12207;12208;12209;12210;36693;36694;36695;36696;36697;36698;36699;36700;36701;36702;72789;72790;72791;72792;72793;72794;72795;72796;72797;72798;72799;72800;72801;72802;72803;72804;85909;85910;85911;85912;85913;85914;85915;85916;85917;85918;97322;97323;97324;97325;97326;97327;97328;97329;97330;97331;97332;103958;103959;103960;103961;103962;103963;103964;103965;103966;103967	IPI00129430;IPI00849080	DNA-binding p52/p100 complex, 100 kDa subunit;Polypyrimidine tract-binding protein-associated-splicing factor;Splicing factor, proline- and glutamine-rich;Putative uncharacterized protein;Sfpq protein;PTB-associated splicing factor	Sfpq	Splicing factor, proline- and glutamine-rich;similar to PTB-associated splicing factor	Q8VIJ6;Q3TZL2;Q7TMH7;Q810V5;Q9Z1Q0	6	5	4	1	1	0	6	6	6	6	6	5	5	75.441	699	5.9662e-43	12.9	11.6	9.9	2.7	2.9	0	12.9	11.7	12.9	12.9	12.9	12.9	11.6	503680	78556	60228	6649	70507	0	14749000	10729000	7421400	8165500	2871300	822260	170710	376330
482	27182;27183;27184;27185;27186;27187;27188;27189;27190;27191;27192;27193;27194;27195;27196;27197;27198;27199;27200;27201;27202;27203;27204;31407;31408;31409;31410;31411;31412;47468;47469;47470;47471;47472;47473;47474;47475;47476;47477;47478;47479;47480;47481;47482;47483;47484;47485;47486;47487;47488;83347;83348;83349;83350;83351;83352;113083;113084;113085;113086;113087;113088;113089;113090;113091;…	IPI00129477;IPI00460194	Calcium-binding protein 86;Calcium-binding tyrosine phosphorylation-regulated protein;Testis-specific calcium-binding protein CBP86;Calcium-binding tyrosine-(Y)-phosphorylation regulated (Fibrousheathin 2);Calcium-binding tyrosine-(Y)-phosphorylation regulated (Fibrousheathin 2), isoform CRA_b	Cabyr;Cbp86;mCG_20186	Isoform 2 of Calcium-binding tyrosine phosphorylation-regulated protein;Isoform 3 of Calcium-binding tyrosine phosphorylation-regulated protein	Q9D424-2;Q9D424;Q3KNH8;Q9D424-3	2	2	2	2	2	2	2	2	2	2	2	2	2	41.306	381	2.4956e-108	33.6	33.3	33.3	38.8	33.3	36.7	32	36	31.8	31.5	35.7	27	29.7	26280	15785	23551	41404	11504	27434	1631500	1896100	704290	471970	322730	95252	66750	29857
483	45011;45012;45013;45014;45015;45016;45017;45018;45019;89800;89801;89802;89803;89804;89805;89806;89807;89808;89809;89810;89811	IPI00776232;IPI00129504	Translocase of inner mitochondrial membrane 17b;Mitochondrial import inner membrane translocase subunit Tim17-B;Putative uncharacterized protein	RP23-198C2.2-002;Timm17b;Tim17b;RP23-198C2.2-001	Translocase of inner mitochondrial membrane 17b;Mitochondrial import inner membrane translocase subunit Tim17-B	A2AES1;Q9Z0V7;Q3UAF0;Q3UBR8;Q545H3	2	0	1	2	1	2	2	2	2	2	2	1	2	21.014	195	1.854e-15	19	0	7.7	19	7.7	19	19	19	19	19	19	7.7	19	184200	0	44679	46860	15637	28342	4723800	3831600	1463600	1359200	815650	366800	198660	114630
484	38780;38781;101033;101034;101035;101036;101037;101038;101039;101040;101041;101042;101043;101044;101045;102306;102307;102308;123404;123405;123406;123407;123408;123409;123410;123411;123412;123413;123414;123415;123416;133343;133344;133345;133346;133347;133348;133349;133350;133351;133352;133353;133354;133355;133356;133357;133358;133359;133360	IPI00129512	Low molecular mass protein 3;Macropain beta chain;Multicatalytic endopeptidase complex beta chain;Proteasome chain 3;Proteasome subunit beta type-4	Lmp3;Psmb4	Proteasome subunit beta type-4	P99026	3	3	3	3	3	3	3	4	4	5	3	4	3	29.116	264	1.6264e-71	17	17	17	17	17	17	17	25.4	25.4	28.8	17	20.5	17	423070	175120	200130	201370	70140	103630	31934000	29617000	7678200	11800000	4180000	2171900	597180	566580
485	25874;25875;25876;25877;25878;25879;25880;25881;25882;25883;25884;27599;27600;27601;27602;27603;27604;27605;27606;27607;27608;27609;27610;27611;27612;27613;27614;27615;27616;27617;27618;27619;27620;27621;27622;27623;27624;27625;27626;27627;27628;32298;32299;32300;32301;32302;32303;32304;32305;32306;32307;32308;32309;32310;32311;32312;32313;32314;32315;32316;71920;71921;71922;71923;71924;71925;719…	IPI00129516	Complex III subunit 6;Complex III subunit VIII;Cytochrome b-c1 complex subunit 6, mitochondrial;Cytochrome c1 non-heme 11 kDa protein;Mitochondrial hinge protein;Ubiquinol-cytochrome c reductase complex 11 kDa protein;Ubiquinol-cytochrome c reductase hinge protein;Putative uncharacterized protein	Uqcrh;mCG_19651;RP23-383D12.5-001	Cytochrome b-c1 complex subunit 6, mitochondrial	P99028;B1ASG5;Q8BMU6	5	5	6	6	5	6	5	6	6	5	6	6	5	10.435	89	8.2273e-72	66.3	66.3	66.3	66.3	64	66.3	56.2	66.3	66.3	66.3	66.3	66.3	66.3	2529300	1081900	1962700	1948900	771620	1412700	128580000	180940000	58489000	34990000	34151000	9578400	5857100	2327400
486	6803;6804;6805;6806;6807;6808;10697;10698;10699;10700;10701;10702;10703;10704;10705;10706;10707;10708;10709;10710;10711;10712;10713;10714;10715;10716;10717;10718;10719;10720;10721;10722;10723;10724;10725;10726;39219;39220;39221;39222;39223;39224;39225;39226;39227;39228;39229;39230;49562;49563;49564;49565;49566;49567;49568;49569;49570;49571;49572;49573;49574;68523;68524;68525;68526;68527;68528;685…	IPI00129517;IPI00759999;IPI00475031;IPI00474055	Antioxidant enzyme B166;Liver tissue 2D-page spot 2D-0014IV;Peroxiredoxin V;Peroxiredoxin-5, mitochondrial;Peroxisomal antioxidant enzyme;PLP;Thioredoxin peroxidase PMP20;Thioredoxin reductase;Putative uncharacterized protein;Prdx5 protein	Prdx5;Prdx6	Isoform Mitochondrial of Peroxiredoxin-5, mitochondrial;Isoform Cytoplasmic+peroxisomal of Peroxiredoxin-5, mitochondrial;Putative uncharacterized protein	P99029-1;P99029;Q3U7H9;Q3UWS9;P99029-2;Q91YU9;Q9D6X2	11	9	10	10	9	10	11	10	9	9	11	10	10	21.897	210	4.0747e-37	56.7	45.2	56.2	56.2	45.2	45.7	56.7	45.7	40.5	40.5	56.7	45.7	56.2	5152600	2619000	2503300	3356500	1483100	2127700	227140000	175170000	89927000	59265000	49517000	19279000	9140500	3518700
487	2537;2538;2539;3849;3850;3851;3852;3853;15500;32489;32490;32491;32492;33421;33422;33423;33424;33425;33426;33427;50324;50325;50326;50327;50328;64336;64337;64338;65662;65663;65664;65665;68031;68032;68033;68034;68035;68036;68037;106466;106467;106468;106469;106470;106471;106472;106473	IPI00129519;IPI00848502	22 kDa neuronal tissue-enriched acidic protein;Brain acid soluble protein 1;Neuronal axonal membrane protein NAP-22	Basp1;Nap22	Brain acid soluble protein 1;similar to 22 kDa neuronal tissue-enriched acidic protein	Q91XV3	8	8	4	0	0	0	5	4	6	10	2	0	0	22.086	226	3.9937e-25	47.8	47.8	31.9	0	0	0	25.7	25.7	35.8	53.5	15.9	0	0	506970	166270	101480	0	0	0	7504700	7741400	4949900	10642000	663990	0	0	432510
488	18889;18890;18891;18892;18893;18894;18895;18896;18897;18898;18899;18900;18901;18902;18903;18904;18905;18906;18907;18908;18909;18910;18911;18912;24522;24523;24524;24525;24526;24527;24528;24529;24530;24531;24532;24533;24534;25233;25234;25235;25236;25237;25238;25239;25240;25241;25242;25243;25244;25245;25246;25247;25248;25249;26362;26363;26364;26365;26366;26367;26368;26369;26370;26371;26372;26373;263…	IPI00129526;IPI00652998;IPI00830494	94 kDa glucose-regulated protein;Endoplasmic reticulum resident protein 99;Endoplasmin;Heat shock protein 90 kDa beta member 1;Polymorphic tumor rejection antigen 1;Tumor rejection antigen gp96;Heat shock protein 90kDa beta (Grp94), member 1;Putative uncharacterized protein;Heat shock protein 90, beta (Grp94), member 1	Grp94;Hsp90b1;Tra1;Tra-1;mCG_8346	Endoplasmin;Putative uncharacterized protein;43 kDa protein	P08113;Q3UAD6;Q3UBU0;Q8C2R2;Q8CCY5;Q91V38;Q9CW12;Q3TUD6	17	16	15	13	14	12	14	13	16	16	16	16	18	92.475	802	5.1982e-121	24.7	23.6	22.2	19.7	20.7	18.7	19.5	19	23.8	23.8	25.2	24.3	27.7	4178100	1278000	1247200	1099300	454380	623730	134110000	108660000	31007000	31939000	31268000	8915500	6137000	4886900
489	16835;16836;16837;16838;16839;16840;16841;16842;16843;16844;16845;16846;16847;30909;30910;30911;30912;30913;30914;30915;30916;30917;30918;30919;30920;51494;51495;51496;51497;51498;51499;51500;51501;51502;51503;51504;51505;51506;51507;51508;51509;51510;51511;51512;51513;51514;51515;51516;51517;51518;85745;85746;85747;85748;85749;85750;85751;85752;85804;85805;85806;85807;85808;85809;85810;85811;858…	IPI00129538;IPI00655110;IPI00622017;IPI00895962	Epididymal retinoic acid-binding protein;Epididymal secretory protein 10;Epididymal-specific lipocalin-5;Epididymal-specific lipocalin-5, major form;Epididymal-specific lipocalin-5, minor form	Lcn5;Mep10	Isoform 2 of Epididymal-specific lipocalin-5;Isoform 1 of Epididymal-specific lipocalin-5;Isoform 3 of Epididymal-specific lipocalin-5;Isoform 4 of Epididymal-specific lipocalin-5	A2AJB7-2;A2AJB7;A2AJB7-1;A2AJB7-3;A2AJB7-4	8	7	6	7	6	5	5	7	5	7	7	8	8	21.082	192	1.4116e-48	43.8	39.1	37.5	39.1	39.1	31.8	30.2	42.2	28.6	42.2	42.2	43.8	43.8	4806400	575980	392860	271050	246980	180760	38342000	35195000	13383000	30593000	11830000	9887400	2138100	4848200
490	17810;17811;17812;17813;17814;17815;47600;47601;47602;47603;47604	IPI00129571	Collagen alpha-1(III) chain;Procollagen, type III, alpha 1;Putative uncharacterized protein;MKIAA4231 protein;Alpha-1 type III collagen;Collagen, type III, alpha 1;Col3a1 protein	Col3a1;mCG_114960;mKIAA4231	Collagen alpha-1(III) chain	P08121;Q3TVI5;Q3TW25;Q3UH72;Q5DTG2;Q61369;Q7TT32;Q8BJU6;Q8BKY2;Q8BLW4;Q8BMR6;Q8K173;Q9CSB7	1	1	0	2	1	1	0	0	1	0	2	2	0	138.94	1464	7.8467e-07	0.8	0.8	0	1.6	0.8	0.8	0	0	0.8	0	1.6	1.6	0	6483.9	9622	0	17232	9571.6	2901.3	0	0	187490	0	1020700	1256900	0	14670
491	19677;19678;19679;19680;19681;19682;19683;19684;19685;19686;19687;19688;19689;19690;19691;19692;19693;19694;19695;19696;19697;19698;19699;19700;19701;19702;45099;45100;45101;45102;45103;45104;45105;45106;45107;45108;45109	IPI00129685;IPI00889916;IPI00918599	21 kDa polypeptide;p21;p23;Translationally-controlled tumor protein	Tpt1;Trt	Translationally-controlled tumor protein;hypothetical protein;15 kDa protein	P63028	2	2	2	1	1	1	2	2	2	2	2	2	2	20.249	179	2.1665e-07	13.4	13.4	13.4	7.8	7.8	7.8	13.4	13.4	13.4	13.4	13.4	13.4	13.4	97020	32311	44415	18797	9920.6	17113	3404000	5095900	1326900	2335700	1143400	502840	210150	97680
492	38;39;40;41;42;43;44;45;46;4812;4813;4814;4815;4816;4817;4818;4819;4820;4821;4822;4823;4824;64051;64052;64053;64054;64055;64056;64057;64058;64059;67501;67502;67503;67504;67505;67506;67507;73846;73847;73848;73849;73850;73851;73852;73853;95530;95531;95532;95533;95534;95535;95536;95537;95538;95539;95540;95541;95542;95543;95544;108538;108539;108540;108541;108542;108543;108544;108545;108546;108547;108…	IPI00129928;IPI00759940	EF-3;Fumarate hydratase, mitochondrial;Fumarate hydratase 1;Putative uncharacterized protein	Fh;Fh1;mCG_4564	Isoform Mitochondrial of Fumarate hydratase, mitochondrial;fumarate hydratase 1 precursor	P97807-1;P97807;P97807-2;Q3UIA9	7	6	8	8	9	8	9	9	10	7	8	6	8	54.37	507	6.0311e-114	15.8	15	19.3	19.9	21.5	18.7	19.1	19.7	23.1	16	19.9	15	18.1	601230	271150	476550	576240	253950	392060	36011000	35895000	17807000	6601300	6251500	1261800	1165300	583830
493	3538;3539;3540;3541;3542;3543;3544;76086;76087;76088;76089;76090;76091;76092;76093;76094;76095;76096;91344	IPI00130118	Ras-related protein Rab-10;Putative uncharacterized protein;Rab10;Rab10 protein;RAB10, member RAS oncogene family	Rab10;mCG_7949	Ras-related protein Rab-10	P61027;Q3U621;Q4FJL0	1	0	0	1	0	0	1	2	0	1	1	1	0	22.541	200	1.6463e-07	11	5.5	5.5	11	5.5	5.5	5.5	11.5	5.5	11	11	11	5.5	1543.5	0	0	1249.1	0	0	71062	149160	0	15361	24092	3923.4	0	1418
494	11457;11458;11459;11460;11461;11462;11463;11464;11465;11466;11467;11468;11469;11470;11471;25341;25342;25343;25344;25345;25346;25347;25348;25349;25350;25351;25352;25353;25354;25355;25356;25357;25358;25359;25360;25361;25362;25363;25364;25365;25366;26894;26895;26896;26897;26898;26899;26900;26901;28675;28676;28677;28678;28679;28680;28681;28682;28683;28684;28685;28686;29748;29749;29750;29751;29752;297…	IPI00130280;IPI00857439;IPI00652749;IPI00857316	ATP synthase subunit alpha, mitochondrial	Atp5a1	ATP synthase subunit alpha, mitochondrial;55 kDa protein	Q03265	24	25	27	29	27	29	25	31	24	30	29	27	27	59.752	553	1.7212e-224	41	39.8	45	50.5	42.7	50.3	47.6	51.9	36.7	47.9	49.4	44.1	42.3	26732000	12420000	16182000	25045000	10583000	14483000	1349400000	1240700000	496550000	307580000	447250000	121740000	57991000	25194000
495	302;303;304;305;306;307;308;309;310;311;312;313;314;315;316;317;318;319;12132;12133;12134;12135;12136;12137;12138;12139;12140;12141;12142;34508;34509;34510;34511;34512;34513;34514;34515;34516;34517;34518;34519;34520;78522;78523;78524;78525;78526;78527;78528;78529;78530;78531;78532;80646;80647;80648;80649;80650;80651;80652;80653;80654;80655;80656;80657;95813;95814;95815;95816;95817;95818;95819;958…	IPI00130322	Complex I-B14.5a;NADH dehydrogenase [ubiquinone] 1 alpha subcomplex subunit 7;NADH-ubiquinone oxidoreductase subunit B14.5a	Ndufa7	NADH dehydrogenase [ubiquinone] 1 alpha subcomplex subunit 7	Q9Z1P6	6	6	6	6	6	6	6	5	6	4	6	6	4	12.575	113	2.5508e-22	54.9	54.9	54.9	54.9	54.9	54.9	54.9	46.9	54.9	39.8	54.9	54.9	39.8	706960	242640	392920	609000	213580	274750	29581000	27730000	14499000	3968400	9500800	2604700	1001300	690490
496	1457;1458;1459;1460;1461;1462;1463;1464;1465;1466;8729;8730;8731;8732;8733;8734;8735;8736;8737;8738;17731;17732;17733;17734;17735;17736;17737;17738;17739;17740;17741;17799;17800;17801;17802;17803;17804;17805;17806;17807;17808;17809;23157;23158;23159;23160;23161;23162;23163;23164;23165;23166;27476;27477;27478;27479;27480;27481;27482;27483;27484;27485;27486;27487;27488;27489;27490;27491;27492;27493…	IPI00130331	Duranin;L-2-hydroxyglutarate dehydrogenase, mitochondrial	L2hgdh	L-2-hydroxyglutarate dehydrogenase, mitochondrial	Q91YP0	14	13	16	17	14	17	16	15	13	15	16	16	16	50.898	464	1.4142e-95	33.4	31.9	37.7	38.1	34.3	38.1	36.4	34.5	30.2	36.4	38.1	37.7	37.7	2341200	2182700	1178200	1942600	642560	1326400	116770000	100120000	43199000	33800000	25038000	9119400	4473000	2164900
497	69022;69023;69024;69025;69026;69027;69028;69029;69030;69031;94656;94657	IPI00130344	Chloride intracellular channel protein 1;Nuclear chloride ion channel 27;Putative uncharacterized protein;Chloride intracellular channel 1, isoform CRA_c	Clic1;mCG_15935	Chloride intracellular channel protein 1	Q9Z1Q5;Q3TIP8;Q542F1	2	1	1	0	0	0	1	2	1	1	1	1	1	27.013	241	0.00030973	12.4	7.5	7.5	0	0	0	7.5	12.4	7.5	7.5	7.5	7.5	7.5	222230	9708	2453.1	0	0	0	599110	1479500	96854	375630	137740	86309	39745	188620
498	6785;6786;6787;6788;6789;6790;6791;6792;6793;6794;6795;6796;6797;24561;24562;24563;24564;24565;24566;24567;24568;24569;24570;24571;47184;47185;47186;47187;47188;47189;47190;109355;109356;109357;109358;109359;109360;109361;109362;109363;109364;109365;109366;109367;109368;116280;116281;116282;116283;116284;116285;116286;116287;116288;116289;134068;134069;134070;134071;134072;134073;134074;134075	IPI00130353	Protein G7a;Valine--tRNA ligase;Valyl-tRNA synthetase;Putative uncharacterized protein;Valyl-tRNA-synthetase G7a/Bat6	Bat6;G7a;Vars;Vars2	Valyl-tRNA synthetase	Q9Z1Q9;Q3TII4;Q3U3D3;Q790I0;Q7TPT7	5	5	5	3	4	2	6	4	6	5	6	6	5	140.21	1263	3.7788e-24	4.9	4.9	4.9	2.8	3.7	2.1	6.1	4.4	6.1	5.1	6.1	6.1	5.1	213020	61762	72947	15044	20683	8048.7	11841000	5550100	2847200	2847700	1546900	831850	111300	152990
499	8547;8548;8549;8550;8551;8552;8553;8554;8555;8556;18823;18824;18825;18826;18827;18828;18829;18830;18831;19420;19421;19422;19423;19424;19425;19426;19427;30859;30860;30861;30862;30863;30864;30865;30866;30867;30868;30869;32511;32512;32513;32514;32515;32516;32517;32518;32519;32520;32521;32522;47118;47119;47120;47121;47122;47123;47124;47125;47126;47127;74690;74691;74692;74693;74694;74695;74696;74697;7…	IPI00130381;IPI00277446	HLA-B-associated transcript 3;Large proline-rich protein BAT3;Putative uncharacterized protein;Bat3 protein	Bat3	Large proline-rich protein BAT3;Putative uncharacterized protein (Fragment)	Q9Z1R2;Q3UF95;Q9CRG8;Q3TDL4;Q8HWH4	8	8	8	3	4	7	7	10	9	9	7	8	7	121.04	1154	6.6453e-53	10	10	10.1	2.6	4.2	7.5	10	12.7	11.4	11	8.8	10.3	9.4	200350	154580	190760	37890	44981	111260	22645000	20998000	6468800	7898900	3656600	1253700	594660	196860
500	73169;73170;73171	IPI00130391	Protease, serine, 3;Putative uncharacterized protein;MCG124046;Protease, serine, 1 (Trypsin 1);Trypsinogen 16	Prss3;mCG_124046;Prss1;Trygn16;trypsinogen	protease, serine, 1	B9EJ35;Q3V2G3;Q9Z1R9	0	0	0	0	0	0	1	0	1	0	0	0	1	26.134	246	1.5157e-16	0	0	0	0	0	0	8.1	0	8.1	0	0	0	8.1	0	0	0	0	0	0	1094500	0	371340	0	0	0	39613	0
501	25308;25309;25310;25311;25312;25313;25314;25315;25316;25317;25318;27340;27341;27342;27343;27344;27345;27346;27347;27348;27349;40575;40576;40577;40578;40579;40580;41478;41479;41480;41481;41482;41483;41484;41485;41486;41487;41488;41489;41490;41491;41492;41493;41494;41495;41496;41497;41498;41499;41500;41501;41502;43299;43300;43301;43302;43303;43304;43305;43306;43307;43308;43309;43310;43311;43312;433…	IPI00130460;IPI00928416;IPI00928387;IPI00927972;IPI00928014;IPI00928252	Complex I-51kD;NADH dehydrogenase [ubiquinone] flavoprotein 1, mitochondrial;NADH-ubiquinone oxidoreductase 51 kDa subunit	Ndufv1	NADH dehydrogenase [ubiquinone] flavoprotein 1, mitochondrial;50 kDa protein;42 kDa protein	Q91YT0	13	11	15	14	13	15	12	12	15	12	17	14	14	50.834	464	2.7131e-76	32.3	24.1	38.1	35.6	30.8	37.3	30.6	28	33.2	27.6	39.9	31.2	33.4	2066800	3352300	1132300	1499200	661080	932890	139600000	129110000	39439000	27923000	24976000	7309200	2776300	1586300
502	18010;18011;18012;18013;18014;18015;18016;18017;18018;18019;18020;18021;18022;18023;18024;41597;41598;41599;41600;41601;41602;41603;41604;41605;41606;41607;41608;41609;41610;41611;41612;41613;41614;41615;41616;41617;41618;41619;41620;41621;51566;51567;51568;51569;51570;51571;51572;51573;51574;51575;51576;51577;54303;54304;54305;54306;54307;54308;54309;54310;54311;54312;54313;54314;54315;65678;656…	IPI00130589;IPI00135857;IPI00458744	Superoxide dismutase [Cu-Zn]	Sod1	Superoxide dismutase [Cu-Zn];hypothetical protein isoform 4	P08228	9	9	8	9	8	8	7	7	9	9	9	9	8	15.942	154	4.9134e-35	59.1	59.1	58.4	59.1	50	50	52.6	51.9	59.1	59.1	59.1	59.1	52.6	5676300	3688200	2847300	1888400	732600	876790	355400000	319360000	101680000	174640000	23955000	13477000	4057900	5392700
503	21038;143365;143366;143367;143368;143369;143370	IPI00130758	Integral membrane protein 2B;Protein E25B;Putative uncharacterized protein;E25B protein	Itm2b	Integral membrane protein 2B	O89051;Q3TVJ0;Q3UCT9;Q9CVA8;Q9D1Q3;Q9JME4	2	0	1	0	0	0	1	0	0	1	1	1	0	30.26	266	0.010882	7.5	0	3.4	0	0	0	3.4	0	0	3.4	3.4	3.4	0	429060	0	9829	0	0	0	1463800	0	0	534670	156350	49504	0	481150
504	7582;7583;7584;7585;7586;7587;7588;42954;42955;42956;42957;42958;42959;42960;42961	IPI00378187;IPI00130883	Putative uncharacterized protein;Rbm3 protein;RNA binding motif protein 3;Putative RNA-binding protein 3;RNA-binding motif protein 3;MCG116386, isoform CRA_a	Rbm3;RP23-27I6.7-003;mCG_116386;RP23-27I6.7-001	RNA binding motif protein 3 isoform 1;Putative RNA-binding protein 3	Q8BG13;O89086;Q545K5;Q5RJV3	2	2	2	0	0	0	2	2	2	2	0	0	1	16.761	154	8.473e-06	18.2	18.2	18.2	0	0	0	18.2	18.2	18.2	18.2	0	0	11.7	125770	32422	20678	0	0	0	5352900	4323600	1534200	1923500	0	0	20416	114930
505	123057;123058;123059;123060;123061;123062;123063;123064;123065;123066;123067	IPI00130947;IPI00875870;IPI00648038	Adipocyte enhancer-binding protein 1;Aortic carboxypeptidase-like protein	Aclp;Aebp1	128 kDa protein;Isoform 1 of Adipocyte enhancer-binding protein 1;Isoform 2 of Adipocyte enhancer-binding protein 1	Q640N1-1;Q640N1;Q640N1-2	1	1	0	0	0	0	1	1	1	1	1	0	0	128.43	1129	1.9218e-06	1.4	1.4	0	0	0	0	1.4	1.4	1.4	1.4	1.4	0	0	5819.7	2127.7	0	0	0	0	563200	470070	150100	109180	47836	0	0	5025.8
506	2627;2628;2629;2630;2631;2632;2633;2634;2635;2636;2637;2638;2639;2640;2641;2642;2643;2644;2645;2646;2647;2648;2649;2650;2651;2652;2653;2654;2655;2656;2657;2658;2659;2660;2661;2662;2663;2664;3112;3113;3114;3115;3116;3117;3118;3119;3120;3121;3122;3123;3124;3125;3126;3127;3128;3129;3130;3131;3132;3133;3134;3135;3136;3137;3138;3139;3140;3141;3142;3143;3144;3145;3146;3147;3148;3149;3150;3151;3152;3153…	IPI00130958;IPI00756984;IPI00855060;IPI00755778;IPI00755147;REV__IPI00622283;REV__IPI00330731	84 kDa outer dense fiber protein;Cenexin;Outer dense fiber of sperm tails protein 2;Outer dense fiber protein 2;Outer dense fiber-2	Odf2;Odf84	Isoform 6 of Outer dense fiber protein 2;Isoform 2 of Outer dense fiber protein 2;similar to outer dense fiber of sperm tails 2	A3KGV1-6;A3KGV1;Q2QF30;Q8CH89;A3KGV1-2;Q2QF29	0	0	0	0	0	0	0	0	0	0	0	0	0	73.388	638	0	69	68	69.1	66.5	66.9	65.4	69	68	67.1	69	69.6	68	67.1	225100	174960	146360	286270	84550	206460	22773000	18171000	3894800	1665600	6306500	0	593900	176060
507	85724;109139;109140	IPI00130992;IPI00830335;IPI00830214	Calcium-activated neutral proteinase small subunit;Calcium-dependent protease small subunit;Calcium-dependent protease small subunit 1;Calpain regulatory subunit;Calpain small subunit 1	Capn4;Capns1	Calpain small subunit 1;25 kDa protein;23 kDa protein	O88456	0	0	0	0	0	0	0	0	0	2	0	0	1	28.463	269	1.5071e-08	0	0	0	0	0	0	0	0	0	28.3	0	0	5.6	0	0	0	0	0	0	0	0	0	946550	0	0	43134	0
508	76297;76298;76299;76300;76301;76302;76303;76304;76305;89447;89448;109150;109151;109152;109153;109154;109155;109156;109157;109158;109159;109160;109161;109162;109163;109164;109165;109166;138477;138478;138479;138480;138481;138482;138483;140404;140405;140406;140407;140408;140409;140410;140411;140412;140413;140414;140415;140416	IPI00130997;IPI00896629;IPI00831524;IPI00230524	dTMP kinase;Thymidylate kinase	Dtymk;Tmk	Isoform Long of Thymidylate kinase;26 kDa protein;18 kDa protein	P97930-1;P97930	3	2	2	5	3	4	4	4	4	3	3	3	4	23.914	212	4.792e-09	10.8	7.1	7.1	20.3	10.8	14.6	14.6	16.5	14.6	10.8	10.8	10.8	14.6	185150	66081	57467	144670	55773	112570	8679900	6948400	3590800	1845500	1857600	478660	405910	195820
509	59991;59992;59993;59994;59995;59996;59997;59998;59999;60000;60001;60002;60003;60004;60005;60006;60007;60008;60009;60010;60011;60012;60013;60014;60015;60016;60017;60018;60019;60020;60021;60022;60023;60024;60025;60026;60027;60028;60029;75738;75739;75740;75741;75742;75743;75744;75745;75746;75747;75748;75749;75750;75751;75752;75753;75754;75755;77701;77702;77703;77704;77705;77706;77707;77708;77709;777…	IPI00131176	Cytochrome c oxidase polypeptide II;Cytochrome c oxidase subunit 2	COII;mt-Co2;Mtco2;Cox2;COX2;COXII	Cytochrome c oxidase subunit 2	P00405;Q7JCZ1	7	7	7	7	7	7	7	7	6	6	6	6	6	25.976	227	2.1597e-73	35.2	35.2	35.2	35.2	35.2	35.2	35.2	35.2	26.4	30.8	30.8	30.8	26.4	9245600	4523100	5802800	6700400	3473800	4619700	507460000	454850000	179160000	118050000	94598000	34073000	17961000	9083900
510	7772;7773;7774;7775;7776;7777;7778;7779;7780;7781;7782;7783;7784;7785;17243;17244;17245;17246;17247;17248;17249;17250;17251;17252;17253;17254;17255;17256;17257;17258;33283;33284;33285;33286;33287;33288;33289;33290;33291;33292;33293;33294;37838;37839;37840;37841;37842;37843;37844;37845;37846;37847;37848;37849;37850;74808;74809;74810;74811;74812;74813;74814;74815;74816;74817;74818;74819;74820;75629…	IPI00131177	LETM1 and EF-hand domain-containing protein 1, mitochondrial;Leucine zipper-EF-hand-containing transmembrane protein 1	Letm1	LETM1 and EF-hand domain-containing protein 1, mitochondrial	Q9Z2I0	7	8	8	7	6	8	7	8	7	8	7	7	8	82.988	738	8.6689e-25	11.5	13.4	13.4	11.8	10	13.4	11.5	13.4	11.5	13.4	11.8	11.8	13.4	272880	141880	153780	222560	68797	162120	18470000	13634000	5695300	4108400	3739800	846990	561150	265130
511	27314;27315;27316;27317;27318;27319;27320;27321;27322;27323;27324;27325;27326;27327;27328;27329;27330;27331;27332;27333;27334;27335;27336;27337;27338;27339;36811;36812;36813;36814;36815;36816;36817;36818;36819;36820;36821;36822;36823	IPI00131193;IPI00340932;IPI00606531;IPI00170255;IPI00857830	Cytochrome c oxidase polypeptide III;Cytochrome c oxidase subunit 3;Ceramide kinase;Putative uncharacterized protein;MKIAA1646 protein;Acylsphingosine kinase	COIII;mt-Co3;Mtco3;COXIII;COX3;Cerk;mKIAA1646	Cytochrome c oxidase subunit 3;cytochrome c oxidase subunit III;Putative uncharacterized protein;Ceramide kinase;26 kDa protein	P00416;A3R3W7;Q7JCA9;Q5MCM2;Q5MCM5;Q7JCX7;Q52KP2;Q6ZPK5;Q8K4Q7	2	2	2	2	2	2	2	2	2	2	2	2	2	29.936	261	1.1717e-28	7.7	7.7	7.7	7.7	7.7	7.7	7.7	7.7	7.7	7.7	7.7	7.7	7.7	1324700	1102100	1126800	1327100	523130	880910	99911000	90581000	44745000	19026000	31815000	7040200	3484900	1478800
512	61492;61493;82332;82333;82334;82335;82336;90451;90452;90453;90454;90455;90456;90457;126042;126043;126044;126045;126046;126047	IPI00131204;IPI00279474	UDP-glucose pyrophosphorylase;UTP--glucose-1-phosphate uridylyltransferase;Putative uncharacterized protein;Ugp2 protein	Ugp2	Isoform 1 of UTP--glucose-1-phosphate uridylyltransferase;Isoform 2 of UTP--glucose-1-phosphate uridylyltransferase	Q91ZJ5-1;Q91ZJ5;Q91ZJ5-2;Q3U548;Q8R0M2	2	0	2	1	0	0	3	2	3	4	3	0	0	56.979	508	9.2602e-11	7.9	0	5.3	1.8	0	0	10.6	7.9	9.6	12.4	9.6	0	0	10291	0	27909	11283	0	0	4209500	1622900	979100	1560800	340140	0	0	19165
513	32840;32841;32842;32843;32844;32845;32846;32847;32848;32849;32850;32851;56615;56616;56617;56618;56619;56620;56621;56622;56623;56624;56625;63323;63324;63325;63326;63327;63328;63329;63330;63331;63332;83697;83698;83699;83700;83701;83702;83703;83704;83705;83706;83707;83708;83709;83710;83711;97071;97072;97073;97074;97075;97076;97077;97078;97079;97080;97081;121223;121224;121225;121226;121227;121228;121…	IPI00131224	Elongin 18 kDa subunit;Elongin-B;RNA polymerase II transcription factor SIII subunit B;SIII p18;Transcription elongation factor B polypeptide 2	Tceb2	Transcription elongation factor B polypeptide 2	P62869	3	4	6	5	5	4	6	6	5	4	4	6	6	13.17	118	2.3216e-24	42.4	52.5	69.5	44.9	44.9	48.3	69.5	69.5	59.3	52.5	51.7	69.5	69.5	185420	207830	436540	329490	150840	198290	25255000	20960000	7971100	2234700	2453000	2177600	842060	348320
514	57962;57963;62768;62769;62770;62771;62772;62773;62774;62775;62776;62777;79018;79019;79020;79021;79022;79023;79024	IPI00131228;IPI00474820	Phosphomannomutase 2;Phosphomannomutase 2, isoform CRA_a;Putative uncharacterized protein	Pmm2;mCG_123714	Phosphomannomutase 2;Putative uncharacterized protein	Q9Z2M7;Q545N8;Q9D1M5;Q9DCE3;Q9CZE9	2	2	0	1	2	0	2	1	1	1	2	3	2	27.656	242	2.1744e-08	9.5	9.5	0	4.5	9.5	0	9.5	4.5	5	4.5	9.1	14	9.5	70416	53909	0	36354	26224	0	5883000	1955300	615640	631920	1407700	731980	223880	76734
515	8887;8888;8889;8890;8891;8892;8893;8894;79619;79620;79621;79622;79623;79624;79625;79626;107601;107602;107603;107604;107605;107606;107607;107608;107609	IPI00131285;IPI00885954	Cation channel sperm-associated protein 2	Catsper2	Cation channel sperm-associated protein 2	A2ARP9	2	1	3	1	0	2	3	2	2	1	3	2	2	68.571	588	1.0028e-07	4.4	1.9	5.8	1.4	0	3.9	5.8	4.4	3.9	1.9	5.8	3.2	3.9	64068	32765	86315	58327	0	63009	9067600	4944800	1924600	922250	1809800	207810	223700	71757
516	1613;1614;1615;1616;108959;108960;108961;108962;108963;108964;108965;108966;108967;108968;108969;108970;108971;108972;108973	IPI00131334	Cation channel sperm-associated protein 1	Catsper1	Cation channel sperm-associated protein 1	Q91ZR5	1	1	1	0	1	2	0	1	2	1	1	1	1	78.705	686	2.1893e-05	1.5	1.5	1.9	0	1.9	3.4	0	1.5	3.4	1.5	1.5	1.5	1.5	18222	5091.2	40418	0	19197	27771	0	1951600	2503800	475790	296060	92260	23166	32647
517	269;270;271;272;273;274;275;9190;9191;9192;9193;9194;9195;9196;9197;9198;9199;9200;9201;9202;9203;9204;9205;9206;12262;12263;12264;12265;12266;12267;16074;16075;16076;16077;16894;16895;16896;16897;16898;16899;16900;19439;19440;19441;19442;19443;19444;19445;19652;19653;19654;19655;20226;20227;20228;20229;20230;20231;20831;20832;20833;20834;20835;20836;20837;20838;20839;20840;20841;24293;24294;2429…	IPI00131376;IPI00134344;IPI00319830;IPI00121892;IPI00831369;IPI00281849	Beta-I spectrin;Spectrin beta chain, erythrocyte;Spectrin beta 1;Spnb1 protein;Putative uncharacterized protein;Spectrin beta 1, isoform CRA_b;MKIAA4219 protein	Spnb1;Spnb-1;Sptb;Sptb1;mCG_123942;mKIAA4219	spectrin beta 1	P15508;B2RX08;Q149M1;Q3UGX2;Q3UGY4;Q5DTG9;Q8BWJ8	39	34	9	11	9	6	43	44	19	46	32	35	14	268.09	2329	0	21.7	18.7	4.8	5.7	4.4	3.5	24.7	25.7	10.3	26.5	18.8	19.5	7.7	1598900	823560	102640	170790	255470	193910	131980000	111660000	11214000	50032000	12653000	7790400	668400	1380600
518	5294;5295;5296;5297;5298;5299;5300;6546;6547;6548;6549;6550;6551;6552;6553;6554;6555;6556;6557;6558;81961;81962;81963;81964;81965;81966;81967;81968;81969;81970;81971;81972;81973;81974;81975;81976;81977;81978;81979;81980;81981;83810;83811;83812;83813;83814;83815;83816;83817;83818;83819;83820;83821;83822;83823;83824;96260;96261;96262;96263;96264;96265;96266;96267;96268;96269;144012;144013;144014;14…	IPI00131406	Proteasome subunit alpha type-7;Proteasome subunit RC6-1;Putative uncharacterized protein;Proteasome subunit alpha type	Psma7;mCG_6735;RP23-23G3.6-001	Proteasome subunit alpha type-7	Q9Z2U0;Q3THL2;Q3TN31;Q3UIT9;Q542H2	1	1	1	1	0	1	1	2	0	2	2	1	2	27.855	248	1.447e-108	24.6	30.2	21.8	16.1	10.1	21.8	30.6	36.3	15.7	36.3	36.3	25	27.4	15899	7179.8	23586	17508	0	15536	3897800	5095900	0	2298500	1127100	194690	264500	30001
519	4858;4859;4860;4861;4862;4863;4864;4865;4866;4867;4868;4869;4870;26088;26089;26090;26091;26092;26093;26094;26095;26096;26097;26098;26099;26100;47425;47426;47427;47428;47429;47430;47431;47432;47433;47434;47435;47436;47437;47438;47439;47440;47441;47442;47443;47444;47445;47446;47447;47448;47449;47450;47451;47452;47453;47454;47455;47456;49678;49679;49680;49681;49682;49683;49684;49685;63197;63198;6319…	IPI00131407;IPI00757768;IPI00122562	Macropain zeta chain;Multicatalytic endopeptidase complex zeta chain;Proteasome subunit alpha type-5;Proteasome zeta chain;Proteasome subunit alpha type	Psma5;mCG_4051;RP23-27B23.2-001	Proteasome subunit alpha type-5;similar to zeta proteasome chain; PSMA5;similar to zeta proteasome chain; PSMA5 isoform 2	Q9Z2U1;Q3TUI9;Q3TUX3;Q3UPK6	9	8	8	7	6	5	8	9	9	7	9	8	6	26.411	241	2.7021e-55	52.3	48.1	46.5	39	33.2	28.2	43.2	52.3	52.3	39	52.3	48.1	33.2	1241100	558130	868740	426660	219710	317520	115050000	93447000	29060000	34655000	19866000	6790800	2363400	1208200
520	21537;21538;21539;21540;21541;37837;41553;41554;41555;41556;41557;41558;41559;91477;91478;91479;91480;91481;91482;91483;91484;91485;91486;91487;91488;91489;91490;91491;91492;118894;118895;118896;133014;133015;133016;133017;133018;133019;133020;133021;133022;133023;133024;133025;133026;133027;133028;133029	IPI00131459;IPI00649586;IPI00854035;IPI00551485	Metastasis inhibition factor NM23;NDPK-A;nm23-M1;Nucleoside diphosphate kinase A;Tumor metastatic process-associated protein;Nucleoside diphosphate kinase;Expressed in non-metastatic cells 1 protein	Nm23;Nme1;RP23-378I13.1-001;RP23-378I13.1-002;RP23-378I13.1-003	Nucleoside diphosphate kinase A;Nucleoside diphosphate kinase;similar to Nucleoside diphosphate kinase A;Expressed in non-metastatic cells 1 protein	P15532;Q5NC81;Q5NC80;Q5NC79	1	2	2	1	0	0	3	2	1	1	1	1	1	17.208	152	1.1806e-47	23.7	30.3	30.3	17.8	0	0	44.7	38.2	23.7	31.6	17.8	6.6	6.6	326990	177380	212370	36866	0	0	45681000	39886000	9703600	14677000	874240	82085	28780	241520
521	3578;3579;3580;3581;3582;3583;3584;3585;3586;3587;29908;29909;29910;29911;29912;29913;29914;29915;29916;29917;29918;56018;56019;56020;56021;56022;56023;56024;56025;56026;56027;56028;60861;60862;60863;60864;60865;60866;60867;60868;60869;60870;60871;109978;109979;109980;109981;109982;109983;109984;109985;109986;109987;109988;109989;109990	IPI00894786;IPI00131535;IPI00880812	LanC (Bacterial lantibiotic synthetase component C)-like 1;LanC (Bacterial lantibiotic synthetase component C)-like 1, isoform CRA_a;Lancl1 protein;40 kDa erythrocyte membrane protein;LanC-like protein 1	AC133187.1-001;Lancl1;mCG_121566;Gpr69a;AC133187.1-004	LanC (Bacterial lantibiotic synthetase component C)-like 1, isoform CRA_a;LanC-like protein 1;LanC (Bacterial lantibiotic synthetase component C)-like 1	B2KGR1;Q8CHW0;O89112;B2KGR2	4	3	5	3	5	4	4	5	4	5	4	5	5	45.375	399	1.9845e-13	13.8	8.3	16.5	11.3	16.5	14.5	13.8	16.5	11	16.5	13.3	16.5	16.5	238820	85979	194530	197060	86087	125380	16327000	15834000	7807400	6234200	4503700	1131900	690690	243660
522	1692;1693;1694;1695;1696;1697;1698;1699;1700;1701;1702;1703;1704;14049;14050;14051;14052;27032;27033;27034;27035;27036;27037;29785;29786;29787;29788;29789;29790;29791;29792;29793;29794;29795;43088;43089;43090;43091;43092;43093;43094;43095;43096;43097;43098;43099;92417;92418;92419;92420;92421;92422;92423;92424;92425;92426;92427;116184;116185;116186;116187;116188;116189;116190;143574;143575;143576;…	IPI00131584	Carnitine/acylcarnitine translocase;Mitochondrial carnitine/acylcarnitine carrier protein;Solute carrier family 25 member 20;Solute carrier family 25 (Mitochondrial carnitine/acylcarnitine translocase), member 20	Cac;Slc25a20	Mitochondrial carnitine/acylcarnitine carrier protein	Q9Z2Z6;Q7TPW6	3	4	5	8	6	8	5	5	6	4	7	5	6	33.026	301	2.4842e-18	9	12	16.3	26.2	20.6	26.2	16.6	16.3	19.3	13.3	23.3	16.3	19.3	205360	141490	361700	730890	154270	424050	20091000	19003000	11247000	5617400	6980800	1523300	1490200	366010
523	144214;144215;144216;144217;144218;144219;144220;144221;144222;144223;144224;144225;144226	IPI00131674	Putative uncharacterized protein;RIKEN cDNA 2210010C04, isoform CRA_b;Trypsinogen 7	2210010C04Rik;mCG_15095;trypsinogen	trypsinogen 7	Q9CPN9;Q9D7Y7	1	1	1	1	1	1	1	1	1	1	1	1	1	26.422	247	0.0014856	4.9	4.9	4.9	4.9	4.9	4.9	4.9	4.9	4.9	4.9	4.9	4.9	4.9	26959	18549	7469.8	47782	5778.5	25476	1098500	1264800	489600	533930	304270	308530	54381	28175
524	51199;51200;51201;51202;100007;100008;100009;100010;100011;100012;100013;100014;100015;100016;100017;100018;100019;101523;101524;101525;101526;131057;131058;131059;131060;131061;131062	IPI00131688;IPI00752814	High affinity cAMP-specific and IBMX-insensitive 3,5-cyclic phosphodiesterase 8A;Putative uncharacterized protein	Pde8;Pde8a	Putative uncharacterized protein;similar to cAMP-specific cyclic nucleotide phosphodiesterase PDE8; MMPDE8	O88502;Q3UEE9;Q3UFX9	2	2	1	1	2	1	2	2	2	2	3	1	2	96.387	856	6.3265e-06	3.2	4.9	1.5	1.5	4.1	1.5	4.1	4	4.9	4	5.7	1.5	4.1	4220.4	15785	4561.8	6330.9	4097.6	5116.6	765600	487510	621700	145030	478990	18980	30124	9616.5
525	202;203;204;205;206;207;208;209;210;211;212;213;214;215;7304;7305;7306;7307;7308;7309;7310;7311;7312;8580;8581;8582;8583;8584;8585;8586;8587;8588;8589;8590;8591;8592;12772;12773;12774;12775;12844;12845;12846;12847;12848;12849;12850;12851;12852;12864;12865;12866;12867;12868;12869;12870;12871;12872;12873;12874;15014;15015;15016;15017;16532;16533;16534;16535;16536;16537;16538;16539;16540;16541;16542…	IPI00131695	Serum albumin;Albumin 1;Putative uncharacterized protein	Alb;Alb1;Alb-1;alb;mCG_1705	Serum albumin	P07724;Q546G4	15	13	11	11	12	9	11	11	15	21	21	21	20	68.692	608	1.939e-149	29.6	25.3	21.1	18.8	24	18.1	23.7	23	29.1	43.4	44.7	43.4	42.1	889510	315910	933550	274550	163590	137140	17392000	16529000	10779000	55880000	48238000	16882000	11418000	754940
526	3993;3994;3995;3996;3997;3998;3999;4000;4001;4002;4003;4004;4005;4006;4007;4008;4009;12303;12304;12305;12306;12307;12308;12309;12310;12311;12312;12313;12314;12315;16860;16861;16862;16863;16864;16865;16866;16867;16868;16869;16870;16871;16872;16873;16874;16875;16876;16877;16878;16879;16880;16881;16882;16883;16884;36752;36753;36754;36755;36756;36757;36758;36759;36760;36761;36762;36763;36764;36765;36…	IPI00131771;IPI00622837;IPI00928242;IPI00928141	Cytochrome c oxidase polypeptide VIc;Cytochrome c oxidase subunit 6C	Cox6c	Cytochrome c oxidase subunit 6C;hypothetical protein	Q9CPQ1	10	10	10	10	10	10	10	9	9	10	10	10	10	8.4689	76	4.2507e-54	61.8	61.8	61.8	61.8	61.8	61.8	61.8	61.8	61.8	61.8	61.8	61.8	61.8	10290000	4087100	6259100	8753900	3094100	6174600	468800000	392450000	186030000	132970000	115150000	26298000	21157000	10124000
527	20418;20419;20420;20421;20422;20423;20424;20425;20426;29671;72032;80102;80103;80104;80105;80106;80107;80108;80109;80110;80111;93826;93827;93828;93829;93830;93831;93832;93833;93834;93835;93836;93837;103686;125407;125408;125409;125410;125411;125412;125413;125414;125415	IPI00880366;IPI00131790;IPI00653702;IPI00880618	Leucine-rich repeat-containing protein 18;Testis-specific LRR protein	Lrrc18;Mtlr1	35 kDa protein;Isoform 1 of Leucine-rich repeat-containing protein 18;Isoform 2 of Leucine-rich repeat-containing protein 18	Q9CQ07-1;Q9CQ07;Q9CQ07-2	2	2	2	3	3	3	3	4	4	4	4	3	3	34.78	309	8.4606e-15	10	9.4	6.5	14.9	12	14.9	13.3	22.3	18.4	19.1	18.4	12	12	25879	23108	38657	59384	26645	45678	3856200	3550700	1577400	609730	1908100	264080	154560	45418
528	83196;83197;83198;83199	IPI00131810;IPI00918528;IPI00918600	Zinc finger RNA-binding protein;Zinc finger RNA binding protein	Zfr;mCG_7210	Zinc finger RNA-binding protein;Protein;Protein	O88532;B2RUG7	0	0	0	0	0	0	1	1	1	1	0	0	0	116.86	1074	0.0016696	0	0	0	0	0	0	1	1	1	1	0	0	0	0	0	0	0	0	0	10130000	6898600	3065700	586680	0	0	0	0
529	12938;12939;12940;12941;12942;12943;12944;12945;12946;12947;12948;12949;12950;16211;16212;16213;16214;16215;16216;16217;16218;16219;44889;44890;44891;44892;44893;44894;44895;44896;44897;44898;44899;44900;52258;52259;52260;52261;52262;52263;52264;52265;52266;52267;52268;52269;52270;52271;52272;52273;59936;59937;59938;59939;59940;59941;59942;59943;59944;59945;62802;62803;62804;62805;62806;62807;628…	IPI00131845	Macropain iota chain;Multicatalytic endopeptidase complex iota chain;Proteasome iota chain;Proteasome subunit alpha type-6	Psma6	Proteasome subunit alpha type-6	Q9QUM9	8	8	9	9	8	9	9	10	8	9	9	10	9	27.372	246	9.9189e-92	39.8	33.3	40.7	40.7	33.3	40.7	44.7	47.6	36.2	40.7	43.5	43.5	40.7	1125600	464280	742890	898140	286490	447990	93034000	73105000	20029000	33812000	12269000	5490000	2073600	1012400
530	9554;9555;9556;9557;9558;9559;9560;134733;134734;134735;134736;134737;134738;134739;134740;134741	IPI00131870;IPI00649293	COP9 signalosome complex subunit 3;JAB1-containing signalosome subunit 3;Putative uncharacterized protein	Cops3;Csn3	COP9 signalosome complex subunit 3;11 kDa protein	O88543;Q3TEA5;Q3UQL2;Q8BX58	2	1	0	2	1	2	2	1	1	2	2	0	0	47.832	423	0.00038972	5.4	2.6	0	5.4	2.6	5.4	5.4	2.8	2.6	5.4	5.4	0	0	17081	6616.6	0	9888.8	3181.1	5142.3	1019900	135490	160740	425540	222330	0	0	7451.2
531	46776;46777;46778;46779;46780;55297;55298;55299;55300;55301;55302;55303;55304;55305;55306;55307;55308;55309;55310;89449;89450;89451;89452;89453;89454;89455;89456;89457;89458;89459;89460;89461;120580;120581;120582;120583;120584;120585;131132	IPI00131871;IPI00857784;IPI00857934;IPI00857710	COP9 signalosome complex subunit 4;JAB1-containing signalosome subunit 4;COP9 (Constitutive photomorphogenic) homolog, subunit 4 (Arabidopsis thaliana);COP9 (Constitutive photomorphogenic) homolog, subunit 4 (Arabidopsis thaliana), isoform CRA_b;Putative uncharacterized protein	Cops4;Csn4;mCG_1088	COP9 signalosome complex subunit 4;29 kDa protein;28 kDa protein;24 kDa protein	O88544;Q14AI7;Q3TIJ1	2	2	2	4	3	2	3	4	3	3	3	4	3	46.284	406	9.6812e-12	6.4	6.4	6.4	12.3	8.4	6.4	9.4	12.3	8.4	10.3	10.3	12.3	8.4	83639	66023	77116	76604	36487	38046	5836900	5946200	2526500	2598600	1473000	932910	294500	104540
532	60566;60567	IPI00131895;IPI00831554	E3 ubiquitin-protein ligase MARCH5;Membrane-associated RING finger protein 5;Membrane-associated RING-CH protein V;MCG13921, isoform CRA_b;Membrane-associated ring finger (C3HC4) 5	March5;mCG_13921	E3 ubiquitin-protein ligase MARCH5;membrane-associated ring finger (C3HC4) 5 isoform 2	Q3KNM2;A2RTC8	0	0	0	0	0	0	0	0	1	0	1	0	0	31.231	278	0.00048631	0	0	0	0	0	0	0	0	5.8	0	5.8	0	0	0	0	0	0	0	0	0	0	933980	0	237290	0	0	0
533	76958;76959;76960;76961;76962;76963;76964;76965;76966;76967;76968;76969;76970;76971;76972;76973;76974;76975;76976;76977;76978;76979;76980;76981;76982;76983;76984;76985;76986;76987;76988;76989;76990;76991;76992;76993;79815;79816;79817;79818;79819;79820;79821;79822;79823;79824;79825;79826;79827;79828;79829;79830;79831;79832;97000;97001;97002;97003;97004;97005;97006;97007;97008;97009;97010;97011;970…	IPI00131896;IPI00229653;IPI00461229;IPI00830199	Brain protein 44	Brp44	Brain protein 44	Q9D023	6	6	7	6	6	7	5	6	6	5	7	6	6	14.286	127	3.5478e-43	39.4	37.8	39.4	39.4	39.4	39.4	34.6	39.4	39.4	39.4	39.4	39.4	39.4	3538800	1844600	1647800	3220600	1118400	1780500	171900000	146640000	74001000	45321000	34941000	9756800	8325500	2673400
534	123044;123045;123046;123047;123048;123049;123050;123051;123052;123053;123054;123055;123056	IPI00131912	UPF0733 protein C2orf88 homolog		UPF0733 protein C2orf88 homolog	Q9CPS8	1	1	1	1	1	1	1	1	1	1	1	1	1	11.926	106	4.222e-62	13.2	13.2	13.2	13.2	13.2	13.2	13.2	13.2	13.2	13.2	13.2	13.2	13.2	68725	45815	52055	61629	19919	24417	7380800	5498200	2223300	1575000	1139500	562460	230150	68844
535	39109;39110;39111;39112;39113;39114;39115;39116;39117;39118;39119;39120;39121;39122;39123;39124;39125;39126;39127;39128;39129;39130;39131;39132;39133;39134;39135;59374;59375;59376;59377;59378;59379;59380;59381;59382;59383;120504;120505;120506;120507;120508;120509;120510;120511;120512;120513;120514;120515;120516;120517;120518	IPI00131948	Apoptosis facilitator Bcl-2-like protein 14	Bcl2l14	Apoptosis facilitator Bcl-2-like protein 14	Q9CPT0	3	2	3	2	3	2	3	3	3	3	3	3	3	36.991	328	3.7161e-05	7.9	4.9	7.9	4.9	7.9	4.9	7.9	7.9	7.9	7.9	7.9	7.9	7.9	364160	145580	175380	48136	50606	29289	31717000	25651000	10520000	5164200	1459900	1314300	671010	261000
536	13398;13399;13400;13401;13402;13403;13404;13405;13406;13407;13408;13409;49150;49151;49152;49153;49154;49155;49156;49157;49158;49159;49160;104553;104554;104555;104556;104557;104558;104559;104560;104561;104562;104563;104564;104565;104566;129279;129280;129281;129282;129283;129284;129285;129286;129287;129288;129289;129290;129291;129292	IPI00131957;IPI00880936	GLIPR1-like protein 2	Glipr1l2	Isoform 1 of GLIPR1-like protein 2;Isoform 2 of GLIPR1-like protein 2	Q9CQ35-1;Q9CQ35;Q9CQ35-2	3	3	3	4	4	4	2	4	4	3	3	3	4	37.784	332	5.3243e-26	11.4	11.4	11.4	14.8	14.8	14.8	8.1	14.8	14.8	11.4	11.4	9.6	14.8	430750	111630	158110	219460	101870	135420	8236900	11061000	6082700	2427900	3392800	888290	870290	325060
537	4448;4449;4450;4451;4452;4453;4454;4455;4456;4457;4458;4459;4460;4461;4462;4463;4464;4465;4466;4467;4468;4469;4470;4471;4472;7560;7561;7562;7563;7564;7565;7566;7567;7568;7569;7570;7571;7572;7573;7574;7575;7576;7577;7578;7579;7580;7581;33765;33766;63804;63805;63806;63807;63808;63809;63810;63811;63812;63813;63814;63815;63816;63817;63818;68877;68878;68879;108653;108654;108655;108656;108657;108658;10…	IPI00132020;IPI00652403	Lysosomal Pro-X carboxypeptidase;Proline carboxypeptidase;Prolylcarboxypeptidase;Putative uncharacterized protein	Prcp	Lysosomal Pro-X carboxypeptidase	Q7TMR0;Q3TLW3;Q9D049	9	7	8	8	6	6	7	10	10	10	4	5	3	55.026	491	1.3958e-29	16.5	13.8	16.3	15.9	13	13	14.9	16.7	16.7	16.7	9.6	11	6.7	1287300	577490	667380	524560	164550	176460	69111000	82875000	34484000	22927000	2878100	1392300	276220	1340700
538	35000;35001;35002;35003;35004;35005;35006;35007;35008;35009;35010;35011;35012;45539;45540;45541;45542;45543;45544;45545;45546;45547;45548;45549;45550;45551;45552;46791;46792;46793;46794;46795;46796;46797;46798;46799;46800;46801;46802;46803;70509;70510;70511;70512;70513;70514;70515;70516;70517;70518;70519;70520;70521;70522;70523;70524;70525;70526;70527;70528;70529;70530;70531;70532;111931;111932;1…	IPI00132039;IPI00807902;IPI00750596;IPI00754142	Mitochondrial carrier homolog 2;MCG13498, isoform CRA_d;Mitochondrial carrier homolog 2 (C. elegans);Mtch2 protein;Putative uncharacterized protein	Mtch2;mCG_13498;RP23-147D3.1-001;RP23-147D3.1-002;RP23-147D3.1-003	Mitochondrial carrier homolog 2;Mtch2 protein (Fragment);Putative uncharacterized protein;Mitochondrial carrier homolog 2	Q791V5;A2AFW7;Q05C68;Q3UA17;Q9D050;A2AFW6	8	8	8	9	9	9	8	6	8	8	9	7	8	33.499	303	2.5664e-67	29.4	31	29.4	33.7	33.7	33.7	29.4	22.4	29.4	29.4	33.7	26.7	31.4	10285000	6194700	7059300	9111000	3640900	6438000	622930000	464500000	249550000	154490000	179550000	31643000	21156000	9541000
539	17073;17074;17075;17076;17077;17078;17079;17080;17081;17082;17083;17084;17085;17086;17087;17088;17089;18602;18603;18604;18605;18606;18607;18608;24823;24824;24825;24826;24827;24828;24829;24830;24831;24832;24833;24834;24835;24836;24837;24838;24839;24840;24841;24842;24843;24844;24845;24846;24847;24848;24849;24850;24851;24852;24853;24854;24855;24856;24857;24858;24859;24860;24861;24862;24863;24864;248…	IPI00132042	Pyruvate dehydrogenase E1 component subunit beta, mitochondrial	Pdhb	Pyruvate dehydrogenase E1 component subunit beta, mitochondrial	Q9D051	13	13	13	13	13	13	14	12	14	14	14	14	14	38.937	359	0	39.8	39.8	39.8	39.8	39.8	39.8	41.8	37.3	41.8	41.8	41.8	41.8	41.8	52089000	30166000	27247000	32888000	14713000	21526000	2597200000	2090400000	955860000	691170000	772740000	277160000	130000000	41447000
540	19939;19940;19941;19942;19943;19944;19945;19946;19947;19948;19949;19950;19951;27306;27307;27308;27309;27310;27311;27312;27313;76695;76696;76697;76698;76699;76700;76701;76702;76703;76704;76705;76706;76707;76708;76709;76710;76711;76712;76713;76714;119149;119150;119151;119152;119153;119154;119155;119156;119157;119158;119159;119160	IPI00132080;IPI00928518;IPI00928268;IPI00928301;IPI00474599	6-phosphogluconolactonase	Pgls	6-phosphogluconolactonase;19 kDa protein	Q9CQ60	4	4	4	4	3	3	3	4	4	4	3	3	3	27.254	257	6.6435e-12	19.5	19.5	19.5	19.5	14	14.8	14.8	19.5	19.5	19.5	14.8	14.8	14.8	280970	116100	168420	111900	35257	76978	12016000	11716000	3955000	5073900	1437700	598060	353880	286510
541	12853;12854	IPI00132084;IPI00271475	Keratin-associated protein 3-2;Keratin-associated protein 3-3;High-sulfur keratin protein;Keratin-associated protein 3-1	Krtap3-2;Krtap3-3;Krtap3-1	Keratin-associated protein 3-2;Keratin-associated protein 3-1	Q9D638;A2A591	0	0	0	0	0	0	0	0	0	1	0	1	0	10.574	99	0.00014215	0	0	0	0	0	0	0	0	0	17.2	0	17.2	0	0	0	0	0	0	0	0	0	0	27019000	0	925710	0	0
542	106678;106679;106680;106681	IPI00132089	Post-proline cleaving enzyme;Prolyl endopeptidase;Putative uncharacterized protein	Pep;Prep;mCG_17869	Putative uncharacterized protein	Q9QUR6;Q3TCS0;Q3TQ97;Q543B9;Q8C6A3	0	0	0	0	0	0	1	1	1	1	0	0	0	82.798	731	0.0009941	0	0	0	0	0	0	1.8	1.8	1.8	1.8	0	0	0	0	0	0	0	0	0	782670	507450	139030	101950	0	0	0	0
543	2724;2725;2726;2727;2728;2729;2730;2731;2732;2733;2734;2735;2736;2737;55045;55046;55047;55048;55049;55050;55051;55052;55053;55054;55055;55056;137322;137323;137324;137325;137326;137327;137328;137329;137330;137331;137332;137333;137334;137335;137336;137337;137338;137339;137340;137341;137342;137343;137344;137345;137346	IPI00132124;IPI00884501	Histone H2A	H2afb1;mCG_18447;RP23-350C1.1;RP23-350C1.1-001	Histone H2A	Q9CQ70;Q9D9Q5	3	3	3	3	3	3	2	3	3	3	3	3	3	12.842	111	5.7428e-17	27	27	27	27	27	27	19.8	27	27	27	27	27	27	6748000	3129300	1968900	2800000	1635200	1815400	330200000	278150000	129280000	112530000	117030000	47010000	10283000	7912700
544	20640;20641;20642;20643;20644;20645;20646;20647;20648;20649;20650;20651;20652;33482;33483;33484;33485;33486;33487;33488;33489;91156;91157;91158;91159;91160;91161;91162;91163;91164;91165;91166;91167;91168;91169;91170;91171;91172;91173;91174;91175;91176;91177;91178;91179;91180;91181;91182;91183	IPI00132136;IPI00882004	Lysozyme-like protein 1	Lyc2;Lyzl1	Lysozyme-like protein 1;12 kDa protein	Q9CPX3	3	3	2	3	3	2	2	2	3	3	3	3	2	16.802	148	8.4593e-60	27.7	27.7	19.6	27.7	27.7	19.6	19.6	19.6	27.7	27.7	27.7	27.7	19.6	602590	313500	239790	649620	156730	220620	17841000	16800000	10748000	5423500	10965000	2271400	707370	418210
545	40441;40442;40443;40444;40445;40446;40447;40448;40449	IPI00132194	Aminoacyl tRNA synthase complex-interacting multifunctional protein 1;Endothelial monocyte-activating polypeptide 2;Endothelial monocyte-activating polypeptide II;Multisynthase complex auxiliary component p43;Small inducible cytokine subfamily E member 1;Putative uncharacterized protein	Aimp1;Emap2;Scye1	small inducible cytokine subfamily E, member 1	P31230;Q3TUZ1;Q3UZG4;Q8C2U7	1	1	1	0	1	0	1	1	1	1	0	1	0	35.166	319	8.9111e-06	3.8	3.8	3.8	0	3.8	0	3.8	3.8	3.8	3.8	0	3.8	0	9418.9	4545.3	5508.5	0	1508.5	0	0	399260	0	224760	0	29973	0	8354.9
546	10620;10621;10622;10623;10624;10625;10626;10627;10628;10629;10630;10631;10632;15064;15065;15066;15067;15068;15069;15070;15071;15072;15073;15074;15075;15076;15077;15078;15079;15080;15081;15082;15083;15084;15085;15086;15087;15088;15089;15090;15091;20232;20233;20234;20235;20236;20237;67003;67004;67005;67006;84005;85531;85532;85533;85534;85535;85536;85537;85538;85539;85540;85541;85542;85543;85544;855…	IPI00132195;IPI00132197	Acidic epididymal glycoprotein 1;Cysteine-rich secretory protein 1;Sperm-coating glycoprotein 1;MCG21094;Putative uncharacterized protein	Aeg1;Aeg-1;Crisp1;mCG_21094	Cysteine-rich secretory protein 1	Q03401;Q545H0;Q91XA3	9	8	8	7	7	7	8	9	8	10	7	8	9	27.679	244	1.7004e-189	32	28.3	31.6	27.9	27.9	31.1	41	28.7	25	32.4	31.6	28.3	28.7	7833700	2329700	2483900	1009300	596680	796650	184350000	139980000	88359000	179710000	25319000	19764000	5973700	7505200
547	16446;16447;16448;16449;16450;16451;16452;16453;16454;139485;139486;139487;139488;139489;139490;139491	IPI00858238;IPI00132216	Complex I-B9;NADH dehydrogenase [ubiquinone] 1 alpha subcomplex subunit 3;NADH-ubiquinone oxidoreductase B9 subunit	Ndufa3	11 kDa protein;NADH dehydrogenase [ubiquinone] 1 alpha subcomplex subunit 3	Q9CQ91	1	1	2	2	2	2	0	2	1	0	2	0	1	10.941	100	0.0015767	24	24	31	31	31	31	0	31	7	0	31	0	24	25571	12708	138700	203960	66058	147500	0	6024700	2393500	0	1754100	0	51872	153400
548	20427;20428;20429;20430;20431;20432;20433;20434;20435;20436;20437;20438;51977;51978;51979;51980;51981;51982;51983;51984;51985	IPI00132223	Beta cysteine string protein;DnaJ homolog subfamily C member 5B;DnaJ (Hsp40) homolog, subfamily C, member 5 beta	Dnajc5b	DnaJ homolog subfamily C member 5B	Q9CQ94;Q810R9	1	1	1	2	1	2	1	1	2	2	2	2	1	22.661	199	1.9878e-05	8	8	8	15.6	8	15.6	8	7.5	15.6	15.6	15.6	15.6	8	9836.8	8882.9	15092	13430	3388.1	13078	616820	1639200	592620	833590	296760	97544	64361	18759
549	79390;79391;79392;79393;79394;79395;79396;79397;79398;79399;79400;79401;80301;80302;80303;80304;80305;80306;80307;80308;80309;80310;80311;80312;80313;80314;80315;80316;80317;80318;80319;115134;115135;115136;115137;115138	IPI00132276;IPI00880852;IPI00229703;IPI00407347;IPI00918069;IPI00125990;IPI00761439	Cellubrevin;Synaptobrevin-3;Vesicle-associated membrane protein 3;Vesicle-associated membrane 2;Vesicle associated membrane protein 2;Synaptobrevin-2;Vesicle-associated membrane protein 2	Syb3;Vamp3;mCG_1306;RP23-455G15.3-001;RP23-26L6.8-002;Vamp2;mVAMP-2;Syb2;mCG_11237;RP23-26L6.8-001	Vesicle-associated membrane protein 3;Vesicle-associated membrane 2;Vesicle-associated membrane protein 2	P63024;A2A895;B0QZN5;O35619;P63044;Q8CHR4	3	2	3	2	1	2	3	3	2	3	4	2	2	11.48	103	5.2768e-42	38.8	22.3	37.9	22.3	6.8	31.1	37.9	54.4	22.3	38.8	54.4	22.3	38.8	136630	91640	86634	50463	6640.5	22516	8617900	6216400	2396400	4260300	1871600	302920	167960	111310
550	70799;70800;70801;70802;70803;70804;70805;78604;78605;78606;78607;78608;78609;78610;78611;83303;83304;83305;83306;83307;83308;83309;83310;83311	IPI00132314;IPI00654387;IPI00857292	CALNUC;Nucleobindin-1;Putative uncharacterized protein	Nuc;Nucb;Nucb1	Nucleobindin-1;nucleobindin 1 isoform 2;14 kDa protein	Q02819;Q8BRD3;Q3TCI1	2	1	1	1	0	0	1	2	2	1	1	2	1	53.408	459	6.4217e-07	5	2.2	2.2	4.1	1.3	1.3	2.8	6.3	5	4.1	4.1	5	4.1	40020	21913	16321	1660.3	0	0	299870	2378100	1187100	50797	40350	417930	4805.3	36439
551	6005;6006;6007;6008;6009;6010;6011;6012;6013;6014;6015;6016;6017;6018;6019;6020;6021;16578;16579;16580;16581;16582;16583;16584;16585;16586;16587;16588;16589;16590;16591;16592;16593;16594;16595;16596;16597;16598;16599;16600;16601;16602;16603;16604;16605;16606;16607;16608;16609;16610;16611;16612;16613;16614;16615;16616;16617;16618;16619;16620;16621;16622;16623;16624;16625;16626;16627;32270;32271;32…	IPI00132347;IPI00555000;IPI00121419	MCG67985;Putative uncharacterized protein;Ubiquinol-cytochrome c reductase binding protein;Complex III subunit 7;Complex III subunit VII;Cytochrome b-c1 complex subunit 7;Ubiquinol-cytochrome c reductase complex 14 kDa protein	mCG_67985;Uqcrb	MCG67985;Cytochrome b-c1 complex subunit 7	Q9CQB4;Q9D855	8	8	8	9	9	8	6	9	7	10	9	8	10	13.561	111	9.7972e-67	55.9	55.9	55.9	56.8	56.8	55.9	36.9	52.3	46.8	60.4	56.8	59.5	52.3	3645700	1513200	2294600	3149900	1239700	2283100	182790000	170950000	98121000	65025000	69667000	25025000	10326000	3800500
552	33078;33079;33080;33081;33082;33083;33084;33085;33086;33087;33088;104881;104882;104883;104884;104885;104886;104887;104888;125740;125741;125742;125743;125744;125745;125746;125747;125748;125749;125750;125751;125752;125753;125754;125755;125756;125757	IPI00132356;IPI00653954	Putative uncharacterized protein;RIKEN cDNA D730048I06	D730048I06Rik;mCG_7467	prostate and testis expressed C	Q3UW36;Q9CQB8	3	3	2	2	0	2	3	3	3	3	3	3	1	12.189	106	8.1024e-18	29.2	29.2	28.3	28.3	0	28.3	29.2	29.2	29.2	29.2	29.2	29.2	15.1	332840	67723	47073	38335	0	26595	7539600	5993200	3001700	3181100	1656700	584430	60594	234300
553	484;485;486;487;488;489;490;491;492;69153;69154;69155;69156;69157;69158;69159;69160;69161;69162;69163;69164;71058;71059;71060;71061;71062;71063;71064;71065;88109;88110;88111;88112;88113;88114;88115;88116;88117;88118;88119;88120;88121;133006;133007;133008	IPI00132357	RIB43A-like with coiled-coils protein 1;RIB43A domain with coiled-coils 1	Ribc1;mCG_10099;RP23-419G22.3-001	RIB43A-like with coiled-coils protein 1	Q9D0B8;A2AFQ4	1	2	4	4	4	4	3	4	4	2	5	4	4	44.962	379	4.2262e-10	1.8	5.3	9.8	9.8	9.8	9.8	7.7	9.8	9.8	5.3	14	11.6	11.9	36586	35035	143830	145830	70365	101000	5782100	7626700	4125200	952110	3067300	687130	351380	136730
554	23281;23282;23283;23284;23285;23286;23287;23288;23724;23725;23726;23727;23728;23729;23730;32062;32063;32064;32065;32066;32067;32068;32069;32070;32071;32072;32073;48810;48811;48812;48813;48814;48815;48816;67163;67164;67165;67166;67167;67168;67169;73365;73366;73367;73368;73369;73370;73371;73372;73373;73374;73375;73376;73377;139153;139154;139155;139156;139157;139158;139159;139160;139161;139162;13916…	IPI00132380	Uncharacterized protein C9orf135 homolog		Uncharacterized protein C9orf135 homolog	Q9CQC3	5	4	4	5	3	5	7	6	6	6	6	5	5	26.594	228	8.0583e-36	33.8	22.8	22.8	33.8	19.7	28.9	44.7	33.8	39.9	39.9	38.6	28.9	33.8	237530	85514	146350	240740	27796	150530	20586000	16481000	4200800	3641100	4042200	1425400	745000	237940
555	34895;34896;34897;34898;34899;34900;34901;34902;34903;34904;34905;34906;34907;34908;34909;34910;34911;34912;135366;135367;135368;135369;135370;135371;135372;135373;135374;135375;135376;135377;141895;141896;141897;141898;141899;141900;141901;141902;141903;141904;141905;141906;141907	IPI00132390;IPI00400230	Complex I-B15;NADH dehydrogenase [ubiquinone] 1 beta subcomplex subunit 4;NADH-ubiquinone oxidoreductase B15 subunit;Ndufb4 protein;Putative uncharacterized protein	Ndufb4	NADH dehydrogenase [ubiquinone] 1 beta subcomplex subunit 4;Putative uncharacterized protein	Q9CQC7;Q4VAE8;Q9DBH2	2	2	2	3	3	3	3	3	3	2	3	2	2	15.081	129	6.2867e-25	27.1	27.1	27.1	35.7	35.7	35.7	35.7	35.7	35.7	27.1	35.7	27.1	27.1	574500	140620	145490	226350	87956	236490	34494000	23222000	10661000	5191200	11601000	883900	1112400	637830
556	30532;30533;30534;30535;30536;56088;56089;56090	IPI00132397	GTP-binding protein SAR1b;SAR1 gene homolog B (S. cerevisiae);Putative uncharacterized protein	Sar1b;Sara1b;Sara2;mCG_6993;RP23-79E13.9-001	GTP-binding protein SAR1b	Q9CQC9;Q0VGU0;Q3U281	1	0	0	0	1	0	2	2	0	2	0	0	0	22.382	198	0.0016535	6.1	0	0	0	6.1	0	11.6	11.6	0	11.6	0	0	0	25927	0	0	0	3636.2	0	2167700	2917400	0	620170	0	0	0	37296
557	3437;3438;3439;3440;3441;3442;3443;3444;3445;3446;3447;3448;36711;36712;36713;36714;86100;86101;86102;86103;86104;86105;86106;86107;86108;99137;99138;99139;99140;99141;99142;99143;99144;131427;131428	IPI00132443;IPI00480357;IPI00919164;IPI00918137;IPI00918041;IPI00918045	Heterogeneous nuclear ribonucleoprotein M;Heterogeneous nuclear ribonucleoprotein M, isoform CRA_c;Putative uncharacterized protein;MKIAA4193 protein	Hnrnpm;Hnrpm;mCG_22515;RP24-225N8.1-001;RP24-225N8.1-002;mKIAA4193;RP24-225N8.1-003;RP24-225N8.1-004	Isoform 1 of Heterogeneous nuclear ribonucleoprotein M;Isoform 2 of Heterogeneous nuclear ribonucleoprotein M;Heterogeneous nuclear ribonucleoprotein M;Heterogeneous nuclear ribonucleoprotein M	Q9D0E1-1;Q9D0E1;B8JK30;Q3TL61;Q9D0E1-2;Q3THB3;Q3TQ66;Q3TW40;Q3UCL9;Q570Z0;B8JK32;B8JK33	4	4	2	0	2	2	2	4	3	4	2	2	4	77.648	729	1.6771e-10	6.9	6.9	3.6	0	3.6	2.7	3.6	7.1	5.6	7.1	3.6	3.6	6.9	190620	43059	23868	0	34302	10396	1809800	4481600	1077100	2075500	486350	124450	199070	167310
558	37671;37672;37673;37674;37675;122215;122216;122217;122218;122219;122220;122221;122222;122223;122224;139886;139887;139888;139889;139890;139891;139892;139893;139894;139895;139896;139897;139898	IPI00132444;IPI00648829	NipSnap-related protein;Protein NipSnap homolog 3A;Nipsnap homolog 3A (C. elegans)	Nipsnap3a;Nipsnap3b;mCG_2744;RP23-95M14.7-001;RP23-95M14.7-002	Protein NipSnap homolog 3A;Nipsnap homolog 3A	Q9CQE1;B1AWZ4;B1AWZ5	1	2	2	2	1	2	1	1	1	0	2	0	0	28.308	247	2.1087e-06	6.5	10.9	10.9	10.9	6.5	10.9	6.5	6.5	6.5	2.8	10.9	2.8	2.8	58777	19008	27538	30312	9361.9	21498	2052500	1227400	1156500	0	46620	0	0	50159
559	60406;60407;60408;60409;89612;89613;89614;89615;89616;89617;89618;89619;89620;89621;89622	IPI00132456	UPF0568 protein C14orf166 homolog;MCG140066;Putative uncharacterized protein	2700060E02Rik;mCG_140066	UPF0568 protein C14orf166 homolog	Q9CQE8;Q4VA29	2	1	1	0	1	0	2	2	1	2	1	1	1	28.152	244	5.5008e-10	13.1	6.6	6.6	0	6.6	0	13.1	13.1	6.6	13.1	6.6	6.6	6.6	34993	11432	7720.9	0	1618.8	0	723190	1067300	349240	626740	59971	37728	28824	21464
560	10300;10301;10302;10303;10304;10305;10306;10307;10308;10309;10310;10311;10312;19723;19724;19725;19726;19727;19728;19729;19730;19731;19732;19733;19734;19735;19736;19737;19738;19739;19740;19741;19742;19743;19744;19745;19746;19747;19748;41129;41130;41131;41132;41789;41790;41791;41792;41793;41794;41795;41796;41797;54765;54766;63333;63334;63335;63336;63337;63338;63339;63340;63341;66889;66890;66891;668…	IPI00132526;IPI00877328;IPI00139382	Calcium/calmodulin-dependent protein kinase type IV;CaM kinase-GR;Calcium/calmodulin-dependent protein kinase IV;Calcium/calmodulin-dependent protein kinase IV, isoform CRA_a;Putative uncharacterized protein	Camk4;mCG_140514	Calcium/calmodulin-dependent protein kinase type IV;calcium/calmodulin-dependent protein kinase IV	P08414;Q8BGR3	4	5	6	7	5	6	6	6	7	6	6	3	7	52.627	469	2.9549e-34	11.7	13.6	15.1	16.8	13.4	14.3	15.1	15.1	16.8	14.9	15.1	9.8	16.8	295100	134180	234090	319710	89133	201830	24539000	19755000	6280100	3404500	4605400	954680	802590	262750
561	26375;26376;26377;26378;26379;26380;26381;26382;26383;26384;26385;26386;26387;26388;26389;26390;26391;26392;41622;41623;41624;41625;41626;41627;41628;41629;41630;41631;41632;41633;41634;90944;90945;90946;90947;90948;90949;90950;90951;90952;90953;90954;90955;90956;120885;120886;120887;120888;120889;120890;120891;120892;120893;120894;120895;120896;120897	IPI00132531;IPI00881750;IPI00882364;IPI00881846;IPI00882043	Complex I-SGDH;NADH dehydrogenase [ubiquinone] 1 beta subcomplex subunit 5, mitochondrial;NADH-ubiquinone oxidoreductase SGDH subunit;Putative uncharacterized protein	Ndufb5	NADH dehydrogenase [ubiquinone] 1 beta subcomplex subunit 5, mitochondrial;14 kDa protein;20 kDa protein;20 kDa protein;16 kDa protein	Q9CQH3;Q8BU20	4	4	4	4	4	4	4	4	4	3	4	3	4	21.71	189	3.5192e-23	21.2	21.2	21.2	21.2	21.2	21.2	21.2	21.2	21.2	16.9	21.2	16.9	21.2	552540	428480	541070	913480	271730	621070	40540000	31778000	11960000	6552800	8908000	1642400	1106600	617670
562	3300;3301;3302;3303;3304;3305;3306;3307;3308;3309;3310;3311;7786;7787;7788;7789;7790;7791;7792;7793;7794;7795;7796;7797;7798;11003;11004;24428;24429;24430;24431;24432;24433;24434;24435;24436;24437;24438;24439;24440;24441;24442;85437;85438;85439;85440;85441;85442;85443;85444;85445;85446;85447;85448;85449;133921;133922;133923;133924;133925;133926;133927;133928;133929;133930;133931;133932;133933;133…	IPI00132623	Complex I-B22;NADH dehydrogenase [ubiquinone] 1 beta subcomplex subunit 9;NADH-ubiquinone oxidoreductase B22 subunit;B22 subunit of NADH-ubiquinone oxidoreductase	Ndufb9;B22	NADH dehydrogenase [ubiquinone] 1 beta subcomplex subunit 9	Q9CQJ8;Q9EPK3	5	5	5	4	5	5	5	5	5	5	6	6	4	21.984	179	4.3062e-16	39.7	39.7	39.7	31.8	39.7	39.7	39.7	39.7	39.7	39.7	43	43	31.8	474740	136610	193220	314650	135650	282090	19807000	16699000	5478400	4911600	7481900	1723500	743230	444720
563	4207;4208;4209;4210;4211;4212;4213;4214;4215;4216;17920;17921;17922;17923;17924;17925;17926;17927;17928;17929;17930;17931;17932;46299;46300;46301;140965;140966;140967;140968;140969;140970;140971;140972;140973;140974;140975;140976;140977	IPI00132653;IPI00858156;IPI00856651	3-oxoacid-CoA transferase 1;Somatic-type succinyl-CoA:3-oxoacid CoA-transferase;Succinyl-CoA:3-ketoacid-coenzyme A transferase 1, mitochondrial;Putative uncharacterized protein;Succinyl-CoA:3-ketoacid CoA transferase	Oxct;Oxct1;Scot;Oxct2a	Succinyl-CoA:3-ketoacid-coenzyme A transferase 1, mitochondrial;Putative uncharacterized protein;24 kDa protein	Q9D0K2;Q3U9P7;Q3UK61;A1E285;Q3UJQ9;Q9CRF4	3	2	3	3	3	4	3	3	3	1	3	4	3	55.988	520	1.6885e-09	5.8	4.4	5.8	5.8	6.9	8.3	5.8	5.8	5.8	2.1	5.8	8.3	5.8	241370	39888	97153	102220	57634	107780	8283300	8722900	3002600	940090	2810100	1080700	282550	187750
564	11038;11039;11040;11041;11042;11043;11044;17639;17640;17641;17642;17643;17644;17645;17646;17647;17648;17649;24572;24573;24574;29946;29947;29948;29949;29950;29951;29952;39542;39543;39544;39545;39546;39547;39548;39549;46581;46582;46583;46584;46585;46586;46587;46588;46589;46590	IPI00132705;IPI00109044;IPI00750441;IPI00758006;IPI00918606	Myosin regulatory light chain 12B;Myosin regulatory light chain 20 kDa;Myosin regulatory light chain 2-B, smooth muscle isoform;Myosin regulatory light chain MRLC2;MCG5400;Putative uncharacterized protein;2900073G15Rik protein	Mrlc2;Myl12b;Mylc2b;2900073G15Rik;mCG_5400	Myosin regulatory light chain 12B;myosin light chain, regulatory B-like;Putative uncharacterized protein;Putative uncharacterized protein	Q3THE2;Q6ZWQ9;Q922W7;Q9CXD2;Q9D6E6	2	2	2	0	0	0	2	2	2	2	1	2	1	19.779	172	3.5958e-15	44.2	27.9	27.9	20.9	0	20.9	27.9	38.4	27.9	33.7	26.7	39	16.3	358770	44228	51119	0	0	0	4086500	4137300	973880	1621500	206710	344620	35963	400210
565	721;5788;5789;5790;5791;5792;5793;5794;5795;5796;5797;5798;5799;5800;5801;5802;5803;5804;5805;5806;5807;5808;5809;5810;5811;5812;5813;5814;5815;5816;5817;5818;22800;22801;22802;22803;22804;22805;22806;22807;22808;22809;22810;22811;22812;43146;43147;43148;43149;43150;43151;43152;43153;43154;43155;43156;43157;45732;45733;45734;45735;45736;45737;45738;45739;45740;45741;45742;45743;45744;45745;45746;…	IPI00132728;IPI00845772	Complex III subunit 4;Complex III subunit IV;Cytochrome b-c1 complex subunit 4;Cytochrome c1, heme protein, mitochondrial;Ubiquinol-cytochrome-c reductase complex cytochrome c1 subunit	Cyc1	Isoform 1 of Cytochrome c1, heme protein, mitochondrial;Isoform 2 of Cytochrome c1, heme protein, mitochondrial	Q9D0M3-1;Q9D0M3;Q9D0M3-2	9	8	11	11	10	11	9	10	10	9	11	9	10	35.327	325	1.1723e-47	34.8	32.9	34.8	34.8	27.4	34.8	34.8	34.8	32.3	34.8	34.8	27.4	27.4	4490000	1706600	3154600	4601100	1546700	3123900	304990000	258450000	115740000	64024000	70837000	14992000	8925200	4660700
566	18278;18279;18280;18281;18282;18283;18284;18285;18286;18287;18288;18289;18290;18291;18292;18293;18294;18295;18296;18297;18298;89503;89504;89505;89506;89507;89508;89509;89510;89511;89512;89513;89514;89515;89516;89517;89518;89519;89520;89521;89522;89523;89524;89525;89526;89527;89528;89529;89530;89531;89532;89533;89534;89535;89536;89537;89538;89539;89540;89541;89542;89543;89544;89545;89546;89547;895…	IPI00132734;IPI00881953	8 kDa dynein light chain b;Dynein light chain 2, cytoplasmic;Dynein light chain LC8-type 2;Dynein light chain 2;Dynein light chain LC8-type 2, isoform CRA_a	Dlc2;Dynll2;mCG_7675;RP23-449F16.9-001	Dynein light chain 2, cytoplasmic;6 kDa protein	Q9D0M5;B2KGQ2	3	2	3	3	3	2	3	3	3	3	3	3	3	10.35	89	1.7066e-127	50.6	57.3	62.9	62.9	62.9	57.3	62.9	62.9	62.9	62.9	62.9	62.9	62.9	5029800	3539200	3819200	8628200	2134900	4735800	372420000	292330000	122500000	73340000	71022000	16094000	7722400	4696800
567	3496;3497;3498;3499;3500;3501;3502;3503;3504;3505;3506;3507;3508;9014;9015;9016;9017;9018;9019;29808;29809;29810;29811;29812;29813;29814;29815;29816;29817;29818;50941;50942;50943;50944;50945;50946;50947;50948;50949;50950;50951;50952;52417;52418;52419;52420;52421;52422;52423;71212;71213;71214;71215;71216;71217;71218;71219;71220;71221;71222;71223;71224;105437;105438;105439;140383;140384;140385;1403…	IPI00132762	Heat shock protein 75 kDa, mitochondrial;TNFR-associated protein 1;Tumor necrosis factor type 1 receptor-associated protein;Putative uncharacterized protein;Trap1 protein	Hsp75;Trap1	Heat shock protein 75 kDa, mitochondrial	Q9CQN1;Q3TK29;Q3TSG8;Q3UPJ8;Q922R9;Q922Z3	5	5	5	4	4	5	7	6	7	7	8	4	7	80.208	706	3.7376e-87	10.2	10.2	10.2	8.5	8.5	10.3	16.6	12.7	13.9	17.3	18.4	7.4	13.9	243010	128840	114300	87957	57775	87044	20441000	16283000	9144600	4890700	5750400	734970	899450	253340
568	92877;92878;92879;92880;92881;92882;92883;92884;92885;92886;92887;92888;92889	IPI00132765	Mitochondrial import receptor subunit TOM6 homolog;Overexpressed breast tumor protein homolog;Translocase of outer membrane 6 kDa subunit homolog	Obtp;Tom6;Tomm6	Mitochondrial import receptor subunit TOM6 homolog	Q9CQN3	1	1	1	1	1	1	1	1	1	1	1	1	1	7.8648	74	0.00018935	18.9	18.9	18.9	18.9	18.9	18.9	18.9	18.9	18.9	18.9	18.9	18.9	18.9	27640	7665.5	9415.9	8957	3362.4	6683.3	1430300	1237900	371120	289630	493580	74125	59938	23342
569	129720;129721;129722;129723;129724;129725;129726;129727;129728;129729;129730;129731;129732	IPI00132768	Transmembrane protein 14C;Putative uncharacterized protein;Transmembrane protein 14C, isoform CRA_b	Tmem14c;mCG_11001	Transmembrane protein 14C	Q9CQN6;Q8C297	1	1	1	1	1	1	1	1	1	1	1	1	1	11.642	114	0.00035279	9.6	9.6	9.6	9.6	9.6	9.6	9.6	9.6	9.6	9.6	9.6	9.6	9.6	16560	5449	11414	13763	4939.8	9532.3	1503200	1464600	419280	144190	114170	24492	25681	13189
570	2452;2453;2454;2455;2456;2457;2458;2459;2460;2461;2462;2463;2464;2465;2466;2467;2468;2469;2470;2471;3634;3635;3636;3637;3638;3639;3640;3641;3642;3643;3644;3645;3646;3647;3648;3649;3650;3651;3652;3653;3654;3655;3656;3657;3658;3659;34418;34419;34420;34421;34422;34423;34424;34425;34426;34427;34428;34429;34430	IPI00132799;IPI00775783	Complement component 1, q subcomponent binding protein;Complement component 1, q subcomponent binding protein, isoform CRA_b;p32-RACK;Complement component 1 Q subcomponent-binding protein, mitochondrial;GC1q-R protein;Glycoprotein gC1qBP	C1qbp;DN-393H17.2-001;mCG_21176;RP23-83I13.1-001;Gc1qbp	complement component 1, q subcomponent binding protein;Complement component 1 Q subcomponent-binding protein, mitochondrial	Q8R5L1;O35658	3	3	3	3	3	3	3	3	3	3	3	3	3	31.025	279	1.1591e-30	16.8	16.8	16.8	16.8	16.8	16.8	16.8	16.8	16.8	16.8	16.8	16.8	16.8	340350	181950	190850	370930	101170	282520	16179000	17065000	4963600	4244400	5196100	1545200	759510	358500
571	85202;85203;85204;85205;85206;85207;126076;126077;126078;126079;126080;126081;126082;126083;126084;126085	IPI00132831	Protein expressed in male leptotene and zygotene spermatocytes 622;Uncharacterized protein C11orf20 homolog		Uncharacterized protein C11orf20 homolog	Q9CQP8	1	1	2	0	1	1	2	2	2	1	0	2	1	22.74	194	0.00027306	4.6	4.6	9.8	0	4.6	4.6	9.8	9.8	9.8	5.2	0	9.8	4.6	43675	22547	74606	0	13555	20177	6316800	4568500	2532700	607770	0	734820	121950	75305
572	44167;44168	IPI00222553;IPI00132856;IPI00460252;IPI00460298;IPI00473360;IPI00625088;IPI00463149	40S ribosomal protein S29	Rps29	40S ribosomal protein S29;similar to 40S ribosomal protein S29;similar to ribosomal protein S29;similar to 40S ribosomal protein S29;similar to 40S ribosomal protein S29;similar to 40S ribosomal protein S29;similar to ribosomal protein S29	P62274	0	0	0	0	0	0	0	0	0	0	1	1	0	6.6767	56	0.0030932	0	0	0	0	0	0	0	0	0	0	19.6	19.6	0	0	0	0	0	0	0	0	0	0	0	241040	168340	0	0
573	85846;85847;85848;85849;85850;85851	IPI00132950;IPI00666485	40S ribosomal protein S21;MCG6739, isoform CRA_a;Ribosomal protein S21;MCG6739, isoform CRA_b;Putative uncharacterized protein	Rps21;mCG_6739;RP23-16P3.4-001	40S ribosomal protein S21;hypothetical protein	Q9CQR2;A2ABW8;Q8C1L7	0	1	0	0	0	1	1	1	1	1	0	0	0	9.1413	83	0.00087031	0	12	0	0	0	12	12	12	12	12	0	0	0	0	23750	0	0	0	18280	2232500	2091600	828660	937630	0	0	0	0
574	4493;4494;4495;4496;4497;4498;4499;4500;4501;4502;4503;4504;4505;4506;4507;4508;4509;4510;4511;4512;4513;4514;8424;8425;8426;8427;8428;8429;8430;8431;8432;8433;8434;8435;8436;8437;8438;8439;8440;8441;8442;8443;8444;8445;8446;8447;13377;13378;13379;13380;13381;13382;13383;99704;99705;99706;99707;99708;99709;99710;99711;99712;99713;99714;99715;99716;119358;119359;119360;119361;119362;119363;119364;…	IPI00132965	Serine/threonine-protein phosphatase 6 catalytic subunit;Putative uncharacterized protein	Ppp6c	Serine/threonine-protein phosphatase 6 catalytic subunit	Q9CQR6;Q9CVB2	4	5	6	6	7	6	7	6	6	6	6	6	4	35.159	305	3.6804e-52	18.4	21.6	25.2	25.2	29.2	25.6	29.2	25.6	25.6	25.2	25.2	25.2	18.4	156080	106130	148240	231220	67041	188860	21947000	17323000	6501900	4707800	3887300	1484400	480370	282720
575	76909;76910;76911;76912;76913;76914;76915;76916;76917;76918;76919;76920;76921;76922;76923;76924;76925;76926;76927;76928;76929;76930;76931;76932;76933;76934;76935;76936;76937;76938;76939;76940;76941;76942;76943;76944;76945;76946;76947;76948;76949;76950;76951;76952;76953;76954;76955;76956;81120;81121;81122;81123;81124;81125;81126;81127;81128;81129;81130;81131;81132;81133;81134;81135;81136;81137;811…	IPI00133006;IPI00918301;IPI00918079	Acyl carrier protein, mitochondrial;CI-SDAP;NADH-ubiquinone oxidoreductase 9.6 kDa subunit;Acyl carrier protein	Ndufab1;mCG_3067	Acyl carrier protein, mitochondrial;Protein;14 kDa protein	Q9CR21;Q3TJG2;Q569N0	5	5	5	5	5	5	5	5	5	5	5	5	5	17.37	156	1.326e-17	25	25	25	25	25	25	25	25	25	25	25	25	25	1629400	706080	1936500	2543000	742730	1803600	84160000	91240000	46761000	22696000	33398000	5844400	4202700	1565100
576	62341;62342;62343;62344;62345;62346;62347;62348	IPI00133034	HINT-3;Histidine triad nucleotide-binding protein 2, mitochondrial;Histidine triad nucleotide binding protein 2;MCG19276	Hint2;mCG_19276;RP23-191F22.9-001	Histidine triad nucleotide-binding protein 2, mitochondrial	Q9D0S9;Q5M9J2	1	1	0	0	0	0	1	1	1	1	1	1	0	17.32	163	0.0042201	12.3	12.3	0	0	0	0	12.3	12.3	12.3	12.3	12.3	12.3	0	13278	1528.4	0	0	0	0	357940	465120	143090	165290	139900	21188	0	11828
577	21087;21088;21089;21090;21091;21092;21093;21094;21095;21096;24225;24226;24227;24228;24229;24230;24231;24232;36338;36339;36340;36341;36342;36343;36344;36345;36346;36347;36348;36349;72748;72749;72750;72751;72752;72753;72754;72755;72756;72757;72758;72759;117071;117072;117073;117074;117075;117076;117077;117078;117079;117080;117081;117082;117083;139012;139013	IPI00133066;IPI00318982;IPI00650011;IPI00875470	Putative uncharacterized protein;Proteasome (Prosome, macropain) 26S subunit, non-ATPase, 12;26S proteasome non-ATPase regulatory subunit 12;26S proteasome regulatory subunit p55;26S proteasome regulatory subunit RPN5	Psmd12;mCG_3306;RP23-319N7.1-001;RP23-319N7.1-002	Putative uncharacterized protein;26S proteasome non-ATPase regulatory subunit 12;Proteasome (Prosome, macropain) 26S subunit, non-ATPase, 12;Putative uncharacterized protein	Q3U8F5;Q9CQT4;Q9D8W5;B1AT36;Q3TRH2;Q9CSW4	5	4	5	5	3	5	5	5	4	5	5	2	4	52.895	456	6.7736e-17	13.4	9.2	13.4	13.4	6.8	13.4	13.6	13.6	9.2	13.4	13.4	4.6	9.2	253610	99068	106080	94532	24865	66899	10859000	8729200	3892800	4848400	2016500	372110	335250	214390
578	925;926;927;928;8996;8997;8998;8999;9000;9001;9002;9003;9004;9005;9006;9007;9008;9009;9010;9011;9012;9013;17059;17060;17061;17062;17063;17064;17065;17066;17067;17068;17069;17070;17071;17072;59790;59791;59792;59793;59794;59795;59796;59797;59798;59799;59800;95795;95796;95797;95798;95799;95800;95801;95802;95803;95804;95805;95806;95807;95808;95809;95810;95811;95812;135851;135852;135853;135854;135855;…	IPI00133075	Uncharacterized protein C10orf82 homolog		hypothetical protein LOC67507	Q9CQT6	5	4	5	5	5	5	4	4	5	5	6	5	6	26.702	237	6.7164e-22	30.8	26.2	30.8	29.5	30.8	30.8	18.1	18.1	30.8	30.4	35	30.8	35	349070	285710	576000	721910	188450	471760	38861000	25295000	15152000	13543000	11622000	3197700	2455100	345220
579	82025;82026;82027;82028;82029;82030;82031;82032;82033;82034;82035;82036;82037	IPI00473728;IPI00133185;IPI00889222;IPI00890140	Putative uncharacterized protein;60S ribosomal protein L14;Ribosomal protein L14	Rpl14;Gm9811	Putative uncharacterized protein;60S ribosomal protein L14;hypothetical protein;Ribosomal protein L14	Q9CWK0;Q9CR57;B0LAB8;Q569Z0	1	1	1	1	1	1	1	1	1	1	1	1	1	26.316	227	0.0019465	5.3	5.3	5.3	5.3	5.3	5.3	5.3	5.3	5.3	5.3	5.3	5.3	5.3	17412	15623	8415.4	4358.1	2126	3466.1	697060	844350	192840	240690	365310	67643	35021	16708
[truncated: 1,032 more rows]
[truncated: 25 more columns]

## Sheet:  technical replication
id	Evidence IDs	Protein IDs	Protein Names	Gene Names	Protein Descriptions	Uniprot	Mol. Weight [kDa]	N1-rep1	N1-rep2
[truncated: 1,484 more rows]

## Sheet: Total
Table S1 Proteins identified in the sperm proteome
[truncated: 1,564 more rows]

## Sheet: t test
id	Evidence IDs	Protein IDs	Protein Names	Gene Names	Protein Descriptions	Uniprot	Mol. Weight [kDa]	LFQ Intensity F1	LFQ Intensity F2	LFQ Intensity F3	LFQ Intensity F4	LFQ Intensity F5	LFQ Intensity F6	LFQ Intensity N1-1	LFQ Intensity N2	LFQ Intensity N3	LFQ Intensity N4	LFQ Intensity N5	LFQ Intensity N6	Normalized F1	Normalized F2	Normalized F3	Normalized F4	Normalized F5	Normalized F6	Normalized N1	Normalized N2	Normalized N3	Normalized N4	Normalized N5	Normalized N6	t test	Average_F	Average_N	F/N
[truncated: 192 more rows]

[truncated: 1 more sheets: t test&foldchang1.3]
